# Supplementary material for: Genome-wide RNA-seq analysis indicates that the DAG1 transcription factor promotes hypocotyl elongation acting on ABA, ethylene and auxin signaling
Source: Sci Rep. 2018 Oct 26;8:15895. doi: 10.1038/s41598-018-34256-3 (PMC6203721; doi:10.1038/s41598-018-34256-3)
Supplement: Supplementary file 2 — Additional File 1 [file 41598_2018_34256_MOESM2_ESM.xlsx]

## Sheet: hp dag1_WT DEG
Additional File 1. List of the DE genesin the dag1/WT hypocotyl comparison.
geneSymbol	hp dag1_vs_WT_logFC	hp dag1_vs_WT_FDR
AT1G01340	3.90036	3.04495e-14
AT1G01350	-2.44493	1.1572e-31
AT1G01580	1.77339	0.0358533
AT1G01750	2.27869	0.0204971
AT1G03106	4.04592	0.00104207
AT1G06930	0.889135	0.0378215
AT1G07135	0.781067	0.00727893
AT1G08430	-0.870706	0.000189685
AT1G10340	1.60412	1.74812e-12
AT1G10470	-0.716672	0.0119331
AT1G10560	1.37819	1.52228e-05
AT1G13530	1.41281	0.000214869
AT1G13540	1.96032	0.0236649
AT1G15010	1.25164	4.18983e-06
AT1G16110	1.18697	7.99516e-06
AT1G16130	1.07857	0.0117006
AT1G16390	-0.653372	0.0413542
AT1G17810	3.18083	1.87389e-05
AT1G18100	1.94414	0.00568686
AT1G18300	0.821146	0.00724132
AT1G20823	0.896785	0.0476938
AT1G27100	0.411848	0.0410369
AT1G27730	0.928539	0.000214869
AT1G28370	1.16087	0.0131081
AT1G29440	-0.621712	0.0221482
AT1G29460	-0.621848	0.0230724
AT1G29510	-0.663451	0.00742874
AT1G30190	1.17327	0.0218234
AT1G30370	0.920794	0.0246353
AT1G30730	1.07787	0.0115969
AT1G31173	-1.42327	4.18983e-06
AT1G36630	2.09307	0.0119331
AT1G44180	-1.13793	0.0344016
AT1G50740	0.848623	0.0028853
AT1G54870	6.87295	2.31636e-05
AT1G59740	0.876764	0.0144499
AT1G61667	-0.602693	0.0236649
AT1G62300	0.774195	0.0110445
AT1G63710	-1.33693	0.00135305
AT1G64110	1.1711	0.00848855
AT1G66160	0.74277	0.00104207
AT1G69270	0.475608	0.0454309
AT1G69890	0.739578	0.000398695
AT1G72140	-0.480405	0.0342405
AT1G72900	0.803352	0.0131081
AT1G73540	0.747664	0.0270425
AT1G74770	0.770506	0.0356979
AT1G74930	1.43572	0.000965509
AT1G76360	0.527645	0.0462588
AT1G76650	1.08389	0.000641841
AT1G78260	-0.696404	0.00659918
AT1G78370	0.618575	0.043351
AT1G80840	1.29745	0.000571024
AT2G05580	7.50703	0.000175117
AT2G05940	0.656534	0.0433754
AT2G07240	-0.899914	0.0344016
AT2G12646	2.1221	0.000766223
AT2G14247	1.94339	0.000232228
AT2G15830	1.1436	0.0090648
AT2G20460	1.34215	0.000231216
AT2G21510	1.31361	0.0299187
AT2G21820	2.72272	0.00506612
AT2G22880	1.05031	0.0349593
AT2G23030	0.783864	0.0140374
AT2G23110	1.78789	0.00189283
AT2G24600	1.14635	0.0433754
AT2G25980	1.29928	0.0317321
AT2G26190	0.825882	0.000210167
AT2G26530	1.30102	0.00655964
AT2G27550	1.23356	0.00194353
AT2G28780	0.832198	0.0360551
AT2G29380	1.30149	0.0066999
AT2G30020	1.00622	0.000210167
AT2G30040	0.633827	0.000278057
AT2G30766	2.53163	0.0454309
AT2G31880	0.79018	0.0119331
AT2G32860	-0.878678	0.000515121
AT2G33580	0.972178	0.034591
AT2G34180	0.906	0.0275552
AT2G34910	2.69153	0.000214869
AT2G35290	1.21553	0.00123701
AT2G35300	1.86406	0.018331
AT2G35930	1.21823	0.000252949
AT2G37430	1.15424	0.0126903
AT2G38470	1.00799	0.00655964
AT2G38600	1.0428	0.0155804
AT2G38790	0.675402	0.0159352
AT2G39350	0.860638	0.0401356
AT2G39650	0.936517	0.0025278
AT2G39660	0.553821	0.0308668
AT2G40000	0.530566	0.00795321
AT2G40140	0.833169	0.00104009
AT2G40170	4.81461	0.000149917
AT2G41010	0.65574	0.0240653
AT2G41100	0.707704	0.00927728
AT2G41240	4.4997	0.00267541
AT2G41260	7.32924	0.000228823
AT2G41280	5.08161	3.67881e-05
AT2G41850	1.33817	0.00142987
AT2G43610	1.25159	0.000965509
AT2G46400	1.03329	0.0357085
AT2G46650	1.35776	0.0413542
AT2G46680	0.775388	0.0140861
AT2G47010	1.0238	0.0420373
AT2G47140	1.10221	0.0378215
AT2G47770	1.11846	0.0173488
AT3G01175	1.50317	0.00795321
AT3G01290	0.790807	0.0286984
AT3G02840	1.36857	0.00104496
AT3G04640	0.830609	5.46861e-05
AT3G05200	0.456972	0.0465879
AT3G07000	-0.695993	0.0491202
AT3G08040	0.85754	0.0453505
AT3G10815	0.699645	0.00939502
AT3G10930	0.836379	0.00137617
AT3G11840	0.828009	0.0173034
AT3G12110	-0.537169	0.0153391
AT3G17520	2.61593	0.00425905
AT3G18670	0.79232	0.0463296
AT3G19920	1.01332	0.0344016
AT3G20395	0.975763	0.00574347
AT3G20500	0.533233	0.0387271
AT3G20600	0.849802	0.0270302
AT3G22640	9.44611	0.000555721
AT3G24240	0.821452	0.00418974
AT3G24520	0.854425	0.00579404
AT3G26290	-0.887507	0.00326704
AT3G28956	0.972824	0.00432284
AT3G44260	0.626981	0.00593638
AT3G45640	0.691626	0.00892737
AT3G46620	0.659691	0.0130265
AT3G47080	0.543478	0.0275552
AT3G48310	2.04251	0.0460058
AT3G48580	1.72948	0.000195715
AT3G48790	-1.0959	0.00120468
AT3G49530	0.720672	0.00540586
AT3G50970	0.752257	0.0193198
AT3G50980	1.15575	0.0023029
AT3G52400	0.623153	0.0463296
AT3G52450	1.12787	1.63389e-06
AT3G53040	3.45721	0.000211561
AT3G53530	0.49272	0.0382292
AT3G53980	1.78867	0.00655964
AT3G54000	0.534333	0.0344016
AT3G54940	4.44936	0.00161127
AT3G55840	0.657445	0.0163977
AT3G55970	1.3468	0.000214869
AT3G55980	0.931592	0.000228823
AT3G56360	0.606619	0.00189283
AT3G56400	0.838816	0.000333335
AT3G56970	1.78228	0.0110927
AT3G56980	1.35594	0.0117006
AT3G60140	1.27946	0.0276585
AT3G61190	0.744669	0.0023029
AT3G61850	-3.70572	2.93843e-74
AT3G62260	0.72608	0.0433754
AT4G01360	1.35367	0.0356979
AT4G06566	2.53161	0.00432379
AT4G11040	0.81373	0.0382292
AT4G11190	-0.735695	0.0352155
AT4G11210	-0.957449	0.00134535
AT4G11211	-0.76397	0.00170504
AT4G11280	0.766493	0.0485067
AT4G12470	1.16898	0.0336699
AT4G12720	0.827154	0.00600977
AT4G13235	1.14608	0.00192771
AT4G13310	1.14883	0.0344017
AT4G15910	0.92344	0.0275552
AT4G16370	0.57929	0.0413542
AT4G17230	0.689301	0.0143164
AT4G17250	0.856711	0.0414022
AT4G17490	0.835689	0.00147135
AT4G18170	1.76799	0.0122917
AT4G19690	7.68072	3.37235e-09
AT4G22810	1.12762	0.00378187
AT4G23060	1.06769	0.000712566
AT4G23590	2.61437	0.0257353
AT4G24110	0.938975	0.0270425
AT4G24380	0.830374	0.0436258
AT4G24570	0.888019	0.00407035
AT4G25100	0.999826	0.0497316
AT4G25470	0.808698	0.0103426
AT4G25580	1.23844	0.0180729
AT4G27652	0.749098	0.0115969
AT4G27654	0.881106	0.00725537
AT4G29780	1.09993	0.000641841
AT4G30370	0.615598	0.0115969
AT4G30460	0.537284	0.0245686
AT4G31800	1.17963	5.16931e-08
AT4G31940	5.13849	0.0110215
AT4G33467	1.89214	0.000376167
AT4G34150	0.723625	0.0121906
AT4G34410	1.47206	0.00617841
AT4G34760	-0.827667	0.0180581
AT4G35320	-0.829176	0.0231339
AT4G37290	1.29201	0.0382292
AT4G37390	0.789998	0.0344016
AT4G39670	0.930248	0.0140374
AT4G39675	0.941329	0.0185444
AT4G39770	-0.933598	0.0090648
AT5G02020	0.643339	0.0433754
AT5G03860	1.3826	0.0222813
AT5G04820	-0.600126	0.0433754
AT5G05500	2.08296	0.0165346
AT5G08240	0.544982	0.0240653
AT5G08640	2.30654	0.00247352
AT5G09350	-0.785512	0.0117006
AT5G13930	1.81972	0.00911642
AT5G17350	0.996456	0.0165346
AT5G20230	0.671494	0.0101963
AT5G20420	1.01645	0.0311727
AT5G23405	0.772953	0.0275552
AT5G24105	-0.749732	0.00665224
AT5G26190	0.830487	0.0240653
AT5G26770	0.576659	0.0153391
AT5G26920	0.940371	0.0163977
AT5G27420	0.929898	0.000862211
AT5G35490	-1.59338	0.0143641
AT5G35660	8.55467	9.14299e-05
AT5G35735	0.760075	0.0344016
AT5G36925	1.4306	0.00579404
AT5G38344	0.883347	0.00176008
AT5G42420	-0.795087	5.46861e-05
AT5G43290	1.54837	0.000774977
AT5G44120	10.4084	4.18983e-06
AT5G44417	0.987751	0.0481504
AT5G44578	0.968557	0.000398695
AT5G44582	1.2694	0.0240653
AT5G44670	-0.449088	0.034591
AT5G45340	1.08564	0.0240653
AT5G46050	1.47256	0.0268995
AT5G46710	0.591124	0.0378215
AT5G47220	1.34805	0.00384876
AT5G47230	0.774023	0.0344016
AT5G47960	0.735259	0.0155163
AT5G48070	2.14738	1.34376e-12
AT5G51190	0.701153	0.00724132
AT5G52270	1.28069	9.14299e-05
AT5G52310	1.25148	0.048926
AT5G54145	-0.703369	0.0125633
AT5G54720	1.24452	0.0433754
AT5G54740	8.57723	2.37281e-06
AT5G56980	0.66032	0.00254818
AT5G57240	0.941382	0.00622624
AT5G57400	-1.11545	0.0236649
AT5G57510	1.02235	0.000210167
AT5G58430	0.647816	0.0101963
AT5G58750	1.00503	0.000236457
AT5G59270	1.92659	0.0155804
AT5G59820	0.837202	0.00033439
AT5G60200	0.50292	0.0173179
AT5G61600	0.789239	0.000149917
AT5G62470	0.630387	0.0433754
AT5G64750	1.29255	0.0121906
AT5G64870	0.661081	0.00839879
AT5G65390	-0.598225	0.0275439
AT5G65690	0.823627	0.0019519
AT5G66070	0.691566	0.0101963
AT5G66400	3.02274	0.000139928
AT5G66650	0.428115	0.0345609

## Sheet: ws dag1_WT DEG
Additional File 1. List of the DE genesin the dag1/WT whole seedling comparison.
geneSymbol	ws dag1/WT_logFC	ws dag1/WT_FDR
AT1G01340	3.00015	1.72502e-08
AT1G01350	-2.57715	1.67246e-36
AT1G02470	1.43963	0.00307326
AT1G06080	0.747201	0.0360117
AT1G06830	-1.19085	0.013231
AT1G08430	-0.69659	0.008905
AT1G10150	-0.547385	0.0471942
AT1G11700	0.739522	0.000434687
AT1G17300	-1.08616	0.00242393
AT1G19510	-0.999108	0.00152445
AT1G19900	-0.903263	0.00592178
AT1G19960	-0.883937	0.00358632
AT1G21270	0.595091	0.0472963
AT1G21550	-2.48213	0.0124455
AT1G23020	0.799526	0.00436166
AT1G23410	-0.740782	0.0449022
AT1G24320	-0.869849	0.0192261
AT1G25400	-0.895012	0.000418717
AT1G29020	-0.893991	0.0028834
AT1G30760	0.76209	0.0191049
AT1G31173	1.15048	0.0208243
AT1G31335	-0.757841	0.0315046
AT1G33055	-0.845789	0.0319832
AT1G33612	-1.0624	0.0279624
AT1G35186	-1.056	0.0214177
AT1G43160	-0.78777	0.0453395
AT1G47395	1.79687	1.07094e-06
AT1G47400	1.46259	5.58273e-06
AT1G49860	-1.08291	0.000243022
AT1G52000	1.21227	1.16392e-07
AT1G52050	-0.676979	0.0391808
AT1G52060	-0.929354	0.0150496
AT1G52070	-0.900201	0.0112013
AT1G54160	1.27031	0.0108297
AT1G56430	0.9636	0.0449022
AT1G62280	-1.00215	4.59855e-05
AT1G64980	0.790423	0.00222917
AT1G65570	-1.1379	1.83564e-05
AT1G70080	-0.86981	0.036425
AT1G72600	0.699127	0.01459
AT1G73620	-0.75611	0.017307
AT1G74310	-2.25059	0.0463925
AT1G77885	-0.603333	0.0137204
AT1G80130	0.930034	0.00513642
AT2G13810	-0.97965	0.0022619
AT2G14247	1.4788	0.0150386
AT2G18800	-1.18115	0.000187286
AT2G19870	0.539969	0.0292522
AT2G20460	1.15896	0.0326292
AT2G21210	1.2627	0.00266516
AT2G23400	-1.29176	0.00848112
AT2G23620	-1.132	0.0221357
AT2G27120	-1.79839	1.81742e-05
AT2G27830	-0.659115	0.00857114
AT2G29750	-0.879259	0.008905
AT2G30766	1.50269	6.40474e-08
AT2G32870	0.702822	0.0123798
AT2G35770	-0.904424	0.0137535
AT2G36790	-1.09459	0.000434687
AT2G36970	1.35748	0.00328779
AT2G39040	-1.19552	0.0041375
AT2G40000	-0.55516	0.00599236
AT2G41100	-0.701605	0.0144782
AT2G41240	2.95098	0.000846286
AT2G41260	-5.01156	0.036074
AT2G43590	-1.58099	0.0207798
AT2G47015	0.962602	0.0108404
AT3G06460	-0.852932	0.0280881
AT3G07350	-0.759215	0.00296501
AT3G11385	-1.18448	0.00374557
AT3G12220	-1.06267	0.00645644
AT3G12240	-1.06123	0.00436166
AT3G13435	-1.00183	0.0108404
AT3G14210	0.747506	0.00890812
AT3G16360	1.68716	5.58273e-06
AT3G20590	-1.042	0.0181022
AT3G20940	-0.75916	0.0171311
AT3G22121	1.11245	0.0300242
AT3G23175	-0.725986	0.0097973
AT3G23190	-0.884235	0.00328779
AT3G23470	-0.706805	0.0123798
AT3G25770	1.05678	0.0489698
AT3G26510	-0.59078	0.0453395
AT3G26610	-0.798205	0.0478767
AT3G28510	-1.04228	0.0330122
AT3G28956	1.36962	2.64459e-05
AT3G45140	1.19225	0.000660229
AT3G46190	-1.43328	0.00275385
AT3G54040	-0.625512	0.00753109
AT3G55970	0.890469	0.0315046
AT3G56400	-0.815186	0.000703465
AT3G56970	2.47735	1.30991e-06
AT3G56980	1.47501	0.00103438
AT3G58430	0.820757	0.0181136
AT3G59370	-1.64151	5.02178e-08
AT3G59940	-0.830508	0.01615
AT3G61850	-1.95137	1.01286e-22
AT3G62040	-0.671194	0.0100119
AT3G63350	-2.33864	0.0137204
AT4G00070	-0.938107	0.0449022
AT4G10860	-1.30945	0.00658738
AT4G12510	-1.35524	0.0319832
AT4G13575	1.04469	0.000703465
AT4G14630	-1.09995	0.00513642
AT4G15340	-1.46599	1.40198e-05
AT4G20460	-0.743665	0.012096
AT4G22212	-1.06507	0.00143633
AT4G22666	-1.2029	0.000378393
AT4G23600	1.12278	0.000227686
AT4G24310	-0.80823	0.0419154
AT4G24450	0.699726	0.018289
AT4G25990	0.652765	0.0444129
AT4G26320	-1.46166	0.00309057
AT4G37400	-0.758753	0.0389364
AT4G37610	-0.931155	0.000102724
AT4G38840	1.04608	0.000433527
AT5G05500	-1.36049	0.0264652
AT5G05965	-0.799252	0.0218695
AT5G07570	-1.09345	2.64459e-05
AT5G09220	-1.06796	0.00152445
AT5G09978	-1.45769	0.00114791
AT5G11920	-0.887094	0.000199565
AT5G14150	-0.91904	0.0478767
AT5G14565	0.920147	0.000199565
AT5G14700	1.08275	0.0174441
AT5G24030	-0.665778	0.01459
AT5G24210	-0.686419	0.036425
AT5G24380	0.636145	0.0166087
AT5G26310	-1.26649	0.0028834
AT5G28145	-1.82715	0.0415779
AT5G35777	-1.15447	0.00328779
AT5G36120	0.685705	0.0123798
AT5G42420	-0.696173	0.000703465
AT5G44120	-5.61874	0.01459
AT5G44350	-0.875898	0.000434687
AT5G46900	-1.16045	0.0262465
AT5G48570	-2.77868	0.0025229
AT5G51390	-0.792196	0.000947366
AT5G55970	-0.800289	0.0263762
AT5G56540	-0.943577	0.00309057
AT5G56550	-0.899914	3.15424e-05
AT5G57090	-0.480857	0.0453395
AT5G58010	-1.34934	0.00753109
AT5G59090	-0.811593	0.000703465
AT5G59270	-1.11576	0.0326292
AT5G60630	-0.956861	0.0110744
AT5G60950	-0.84262	0.000828967
AT5G62330	-1.64028	6.50643e-06
AT5G62340	-0.912935	0.000306494
