# Supplementary material for: Genome-wide RNA-seq analysis indicates that the DAG1 transcription factor promotes hypocotyl elongation acting on ABA, ethylene and auxin signaling
Source: Sci Rep. 2018 Oct 26;8:15895. doi: 10.1038/s41598-018-34256-3 (PMC6203721; doi:10.1038/s41598-018-34256-3)
Supplement: Supplementary file 3 — Additional File 2 [file 41598_2018_34256_MOESM3_ESM.xlsx]

## Sheet: hp dag1_vs_WT_UP_agrigo
GO_acc	term_type	Term	queryitem	querytotal	bgitem	bgtotal	pvalue	FDR	entries
GO:0010200	P	response to chitin	62	218	421	28397	4.6e-58	1e-54	// AT3G04640 // AT5G47220 // AT4G39670 // AT1G80840 // AT3G49530 // AT4G12720 // AT3G46620 // AT3G10930 // AT3G62260 // AT4G29780 // AT2G30040 // AT1G50740 // AT3G45640 // AT3G44260 // AT2G37430 // AT2G38470 // AT1G66160 // AT1G27730 // AT3G52450 // AT4G34150 // AT5G45340 // AT1G28370 // AT1G16130 // AT2G40140 // AT5G26920 // AT5G59820 // AT2G39650 // AT4G11280 // AT3G55840 // AT4G17490 // AT2G40…
GO:0009743	P	response to carbohydrate stimulus	68	218	812	28397	5.3e-49	5.9e-46	// AT3G04640 // AT5G47220 // AT4G39670 // AT1G80840 // AT3G49530 // AT4G12720 // AT3G46620 // AT3G10930 // AT3G62260 // AT4G29780 // AT2G30040 // AT1G50740 // AT5G64750 // AT3G45640 // AT3G44260 // AT2G37430 // AT2G38470 // AT1G66160 // AT1G27730 // AT1G69270 // AT4G34150 // AT5G45340 // AT1G28370 // AT1G16130 // AT2G40140 // AT5G26920 // AT5G59820 // AT2G39650 // AT4G11280 // AT3G55840 // AT4G31…
GO:0010033	P	response to organic substance	102	218	2754	28397	2e-44	1.5e-41	// AT5G46050 // AT3G08040 // AT1G80840 // AT3G49530 // AT2G35290 // AT4G37390 // AT3G24240 // AT2G37430 // AT1G66160 // AT1G69270 // AT1G16130 // AT4G15910 // AT3G60140 // AT2G40000 // AT5G27420 // AT4G17230 // AT1G18100 // AT3G52400 // AT5G57510 // AT1G76650 // AT4G12470 // AT4G11280 // AT3G50970 // AT3G46620 // AT2G30040 // AT5G35735 // AT5G64750 // AT3G01290 // AT5G26920 // AT3G55840 // AT1G20…
GO:0042221	P	response to chemical stimulus	109	218	3978	28397	4.3e-36	2.4e-33	// AT5G46050 // AT3G08040 // AT1G80840 // AT3G49530 // AT2G35290 // AT4G37390 // AT2G23030 // AT3G24240 // AT2G37430 // AT1G66160 // AT1G69270 // AT1G16130 // AT4G15910 // AT5G27420 // AT4G31940 // AT2G40000 // AT3G60140 // AT4G17230 // AT1G18100 // AT3G52400 // AT5G57510 // AT1G76650 // AT4G12470 // AT4G11280 // AT3G50970 // AT3G46620 // AT2G30040 // AT5G35735 // AT5G64750 // AT3G01290 // AT5G26…
GO:0002679	P	respiratory burst during defense response	29	218	121	28397	2e-32	7.4e-30	// AT5G47220 // AT4G39670 // AT1G80840 // AT3G49530 // AT4G12720 // AT3G46620 // AT2G37430 // AT2G38470 // AT1G66160 // AT1G27730 // AT3G52450 // AT2G40140 // AT2G39650 // AT3G55840 // AT4G17490 // AT1G62300 // AT5G47230 // AT5G51190 // AT3G56400 // AT3G55980 // AT4G34410 // AT3G11840 // AT5G27420 // AT4G17230 // AT3G52400 // AT2G35930 // AT3G05200 // AT2G39660 // AT5G66070
GO:0045730	P	respiratory burst	29	218	121	28397	2e-32	7.4e-30	// AT5G47220 // AT4G39670 // AT1G80840 // AT3G49530 // AT4G12720 // AT3G46620 // AT2G37430 // AT2G38470 // AT1G66160 // AT1G27730 // AT3G52450 // AT2G40140 // AT2G39650 // AT3G55840 // AT4G17490 // AT1G62300 // AT5G47230 // AT5G51190 // AT3G56400 // AT3G55980 // AT4G34410 // AT3G11840 // AT5G27420 // AT4G17230 // AT3G52400 // AT2G35930 // AT3G05200 // AT2G39660 // AT5G66070
GO:0050896	P	response to stimulus	125	218	6292	28397	5.9e-29	1.9e-26	// AT5G46050 // AT3G08040 // AT1G80840 // AT3G49530 // AT2G35290 // AT4G37390 // AT2G23030 // AT3G24240 // AT2G37430 // AT1G66160 // AT1G69270 // AT1G16130 // AT4G15910 // AT2G39350 // AT3G56980 // AT4G25470 // AT5G27420 // AT4G31940 // AT1G20823 // AT3G60140 // AT4G17230 // AT1G18100 // AT3G52400 // AT5G57510 // AT1G76650 // AT4G12470 // AT3G50980 // AT4G11280 // AT3G50970 // AT3G46620 // AT2G30…
GO:0006952	P	defense response	63	218	1653	28397	1.9e-26	5.3e-24	// AT5G46050 // AT4G39670 // AT3G50970 // AT1G80840 // AT3G49530 // AT4G12720 // AT3G46620 // AT5G47220 // AT2G35930 // AT1G76360 // AT3G20600 // AT5G35735 // AT1G50740 // AT5G64750 // AT3G45640 // AT2G05940 // AT3G44260 // AT1G74930 // AT2G37430 // AT1G72900 // AT2G38470 // AT1G66160 // AT1G27730 // AT1G69270 // AT3G01290 // AT1G28370 // AT1G16130 // AT1G15010 // AT2G40140 // AT5G26920 // AT2G30…
GO:0045087	P	innate immune response	49	218	930	28397	3.5e-26	8.6e-24	// AT5G47220 // AT4G39670 // AT1G80840 // AT3G49530 // AT4G12720 // AT3G46620 // AT1G76360 // AT3G20600 // AT5G35735 // AT1G50740 // AT3G45640 // AT2G05940 // AT1G72900 // AT2G37430 // AT2G38470 // AT1G66160 // AT1G27730 // AT1G69270 // AT3G01290 // AT1G28370 // AT2G40140 // AT5G26920 // AT2G39650 // AT3G55840 // AT4G17490 // AT2G40000 // AT2G46400 // AT1G62300 // AT5G47230 // AT1G10340 // AT5G51…
GO:0002376	P	immune system process	50	218	984	28397	4.7e-26	9.5e-24	// AT5G47220 // AT4G39670 // AT1G80840 // AT3G49530 // AT4G12720 // AT3G46620 // AT1G76360 // AT3G20600 // AT5G35735 // AT1G50740 // AT3G45640 // AT2G05940 // AT1G72900 // AT2G37430 // AT2G38470 // AT1G66160 // AT1G27730 // AT1G69270 // AT3G01290 // AT1G28370 // AT2G40140 // AT5G26920 // AT2G39650 // AT3G55840 // AT4G17490 // AT2G40000 // AT2G46400 // AT1G62300 // AT5G47230 // AT1G10340 // AT5G51…
GO:0006955	P	immune response	50	218	984	28397	4.7e-26	9.5e-24	// AT5G47220 // AT4G39670 // AT1G80840 // AT3G49530 // AT4G12720 // AT3G46620 // AT1G76360 // AT3G20600 // AT5G35735 // AT1G50740 // AT3G45640 // AT2G05940 // AT1G72900 // AT2G37430 // AT2G38470 // AT1G66160 // AT1G27730 // AT1G69270 // AT3G01290 // AT1G28370 // AT2G40140 // AT5G26920 // AT2G39650 // AT3G55840 // AT4G17490 // AT2G40000 // AT2G46400 // AT1G62300 // AT5G47230 // AT1G10340 // AT5G51…
GO:0006950	P	response to stress	96	218	4089	28397	1e-25	1.9e-23	// AT5G46050 // AT3G08040 // AT1G80840 // AT3G49530 // AT2G23030 // AT2G37430 // AT1G66160 // AT1G69270 // AT1G16130 // AT4G15910 // AT3G56980 // AT4G25470 // AT5G27420 // AT4G17230 // AT1G76650 // AT3G52400 // AT5G57510 // AT4G12470 // AT4G11280 // AT3G50970 // AT3G46620 // AT5G35735 // AT5G64750 // AT3G01290 // AT1G15010 // AT5G26920 // AT3G55840 // AT3G56970 // AT2G40000 // AT5G20230 // AT2G39…
GO:0009719	P	response to endogenous stimulus	60	218	1615	28397	1.5e-24	2.4e-22	// AT3G04640 // AT5G46050 // AT3G08040 // AT3G50970 // AT1G80840 // AT2G30020 // AT4G12720 // AT3G46620 // AT5G47220 // AT4G39670 // AT2G35290 // AT4G29780 // AT2G30040 // AT4G37390 // AT5G64750 // AT3G45640 // AT2G05940 // AT3G44260 // AT1G28370 // AT4G37290 // AT2G38470 // AT4G19690 // AT1G27730 // AT1G69270 // AT1G01580 // AT4G15910 // AT5G26920 // AT2G41260 // AT5G59820 // AT4G11280 // AT5G13…
GO:0002252	P	immune effector process	30	218	273	28397	1.5e-24	2.4e-22	// AT5G47220 // AT4G39670 // AT1G80840 // AT3G49530 // AT4G12720 // AT3G46620 // AT2G37430 // AT2G38470 // AT1G66160 // AT1G27730 // AT3G52450 // AT2G40140 // AT2G39650 // AT3G55840 // AT4G17490 // AT1G62300 // AT5G47230 // AT5G51190 // AT3G56400 // AT3G55980 // AT4G34410 // AT5G27420 // AT3G11840 // AT4G31800 // AT4G17230 // AT3G52400 // AT2G35930 // AT3G05200 // AT2G39660 // AT5G66070
GO:0009620	P	response to fungus	36	218	499	28397	1.6e-23	2.4e-21	// AT4G39670 // AT3G50970 // AT1G80840 // AT5G64750 // AT4G12720 // AT5G59820 // AT3G20600 // AT1G50740 // AT2G30020 // AT3G45640 // AT2G05940 // AT1G28370 // AT2G38470 // AT1G27730 // AT1G69270 // AT3G01290 // AT1G16130 // AT1G15010 // AT2G40140 // AT5G26920 // AT5G20230 // AT5G61600 // AT3G56400 // AT3G55980 // AT4G34410 // AT3G11840 // AT4G31800 // AT1G76650 // AT3G52400 // AT2G35930 // AT4G24…
GO:0070887	P	cellular response to chemical stimulus	55	218	1417	28397	2.7e-23	3.8e-21	// AT3G04640 // AT5G47220 // AT3G08040 // AT1G80840 // AT3G49530 // AT4G12720 // AT3G46620 // AT4G39670 // AT4G19690 // AT4G29780 // AT2G30040 // AT5G35735 // AT1G50740 // AT5G64750 // AT3G45640 // AT2G05940 // AT3G44260 // AT1G72900 // AT1G28370 // AT2G38470 // AT2G28780 // AT1G27730 // AT1G69270 // AT3G01290 // AT2G39650 // AT2G40140 // AT5G26920 // AT2G41260 // AT5G59820 // AT2G30020 // AT4G11…
GO:0009611	P	response to wounding	31	218	340	28397	4e-23	5.3e-21	// AT3G04640 // AT5G46050 // AT1G80840 // AT4G12720 // AT5G59820 // AT3G10930 // AT4G29780 // AT2G30020 // AT3G45640 // AT2G05940 // AT3G44260 // AT1G27730 // AT1G69270 // AT4G34150 // AT1G74930 // AT3G46620 // AT2G39650 // AT4G11280 // AT5G13930 // AT1G07135 // AT5G20230 // AT5G51190 // AT3G61190 // AT4G24570 // AT3G55980 // AT5G27420 // AT1G76650 // AT2G41100 // AT2G26530 // AT4G24380 // AT5G61…
GO:0071310	P	cellular response to organic substance	51	218	1234	28397	1e-22	1.3e-20	// AT3G04640 // AT5G47220 // AT3G08040 // AT1G80840 // AT3G49530 // AT4G12720 // AT3G46620 // AT4G39670 // AT4G19690 // AT4G29780 // AT2G30040 // AT5G35735 // AT1G50740 // AT5G64750 // AT3G45640 // AT2G05940 // AT3G44260 // AT1G72900 // AT1G28370 // AT2G38470 // AT2G28780 // AT1G27730 // AT1G69270 // AT3G01290 // AT2G39650 // AT2G40140 // AT5G26920 // AT2G41260 // AT5G59820 // AT2G30020 // AT5G47…
GO:0051707	P	response to other organism	54	218	1421	28397	1.9e-22	2.2e-20	// AT5G46050 // AT4G39670 // AT3G50970 // AT1G80840 // AT3G49530 // AT4G12720 // AT5G59820 // AT5G47220 // AT4G19690 // AT3G20600 // AT5G35735 // AT1G50740 // AT5G64750 // AT3G45640 // AT2G05940 // AT3G24240 // AT1G74930 // AT1G28370 // AT3G44260 // AT2G38470 // AT1G27730 // AT1G69270 // AT3G01290 // AT1G01580 // AT1G16130 // AT1G15010 // AT2G40140 // AT5G26920 // AT2G30020 // AT2G40000 // AT2G46…
GO:0050832	P	defense response to fungus	30	218	342	28397	5.9e-22	6.6e-20	// AT4G39670 // AT3G50970 // AT1G80840 // AT5G64750 // AT4G12720 // AT3G20600 // AT1G50740 // AT2G30020 // AT3G45640 // AT2G05940 // AT1G28370 // AT2G38470 // AT1G69270 // AT3G01290 // AT1G16130 // AT1G15010 // AT2G40140 // AT5G26920 // AT5G20230 // AT5G61600 // AT3G56400 // AT3G55980 // AT4G34410 // AT3G11840 // AT4G31800 // AT3G52400 // AT2G35930 // AT2G39660 // AT3G02840 // AT4G12470
GO:0009612	P	response to mechanical stimulus	18	218	63	28397	1.1e-21	1.2e-19	// AT3G04640 // AT4G11280 // AT1G80840 // AT1G27730 // AT3G46620 // AT3G10930 // AT2G41100 // AT1G07135 // AT4G29780 // AT4G34150 // AT2G39650 // AT5G61600 // AT5G51190 // AT3G61190 // AT4G24570 // AT3G55980 // AT3G44260 // AT2G26530
GO:0023034	P	intracellular signaling pathway	32	218	433	28397	2.8e-21	2.9e-19	// AT3G04640 // AT5G47220 // AT4G39670 // AT1G80840 // AT3G49530 // AT4G12720 // AT3G46620 // AT4G29780 // AT2G30040 // AT1G50740 // AT3G24240 // AT3G45640 // AT2G05940 // AT3G44260 // AT1G28370 // AT1G27730 // AT1G69270 // AT3G01290 // AT2G40140 // AT5G59820 // AT2G39650 // AT5G47230 // AT2G31880 // AT3G55980 // AT5G27420 // AT4G17230 // AT5G64870 // AT1G76650 // AT3G52400 // AT4G34150 // AT3G02…
GO:0009607	P	response to biotic stimulus	56	218	1687	28397	1.3e-20	1.2e-18	// AT5G46050 // AT4G39670 // AT3G50970 // AT1G80840 // AT3G49530 // AT4G12720 // AT5G59820 // AT5G47220 // AT4G19690 // AT3G20600 // AT5G35735 // AT1G50740 // AT5G64750 // AT3G45640 // AT2G05940 // AT3G24240 // AT1G74930 // AT1G28370 // AT3G44260 // AT1G72900 // AT2G38470 // AT1G27730 // AT1G69270 // AT3G01290 // AT1G01580 // AT1G16130 // AT1G15010 // AT2G40140 // AT5G26920 // AT2G30020 // AT2G40…
GO:0023033	P	signaling pathway	33	218	519	28397	4.9e-20	4.6e-18	// AT3G04640 // AT5G47220 // AT4G39670 // AT1G80840 // AT3G49530 // AT4G12720 // AT3G46620 // AT4G29780 // AT2G30040 // AT1G50740 // AT3G24240 // AT3G45640 // AT2G05940 // AT3G44260 // AT1G28370 // AT2G28780 // AT1G27730 // AT1G69270 // AT3G01290 // AT2G40140 // AT5G59820 // AT2G39650 // AT5G47230 // AT2G31880 // AT3G55980 // AT5G27420 // AT4G17230 // AT5G64870 // AT1G76650 // AT3G52400 // AT4G34…
GO:0051716	P	cellular response to stimulus	65	218	2355	28397	5.6e-20	5e-18	// AT3G04640 // AT5G47220 // AT3G08040 // AT1G80840 // AT3G49530 // AT4G12720 // AT3G46620 // AT4G39670 // AT4G19690 // AT4G29780 // AT2G30040 // AT2G33580 // AT3G20600 // AT5G35735 // AT2G23030 // AT5G64750 // AT3G45640 // AT2G05940 // AT3G44260 // AT1G72900 // AT1G28370 // AT2G38470 // AT2G28780 // AT1G27730 // AT1G69270 // AT1G74770 // AT3G01290 // AT2G39650 // AT2G40140 // AT5G26920 // AT2G41…
GO:0009725	P	response to hormone stimulus	50	218	1375	28397	5.8e-20	5e-18	// AT3G04640 // AT5G46050 // AT3G08040 // AT3G50970 // AT1G80840 // AT2G30020 // AT4G12720 // AT3G46620 // AT5G47220 // AT4G39670 // AT2G35290 // AT4G29780 // AT2G30040 // AT4G37390 // AT5G64750 // AT3G45640 // AT2G05940 // AT3G44260 // AT1G28370 // AT4G37290 // AT2G28780 // AT1G27730 // AT1G69270 // AT1G01580 // AT4G15910 // AT2G41260 // AT4G11280 // AT5G13930 // AT5G62470 // AT1G69890 // AT5G66…
GO:0009692	P	ethylene metabolic process	20	218	131	28397	3.1e-19	2.5e-17	// AT5G47220 // AT3G11840 // AT5G27420 // AT4G17230 // AT4G11280 // AT3G46620 // AT3G10930 // AT4G23590 // AT1G72900 // AT2G39650 // AT5G61600 // AT3G55840 // AT4G24380 // AT4G24570 // AT3G02840 // AT3G55980 // AT3G44260 // AT2G37430 // AT4G34410 // AT4G37290
GO:0009693	P	ethylene biosynthetic process	20	218	131	28397	3.1e-19	2.5e-17	// AT5G47220 // AT3G11840 // AT5G27420 // AT4G17230 // AT4G11280 // AT3G46620 // AT3G10930 // AT4G23590 // AT1G72900 // AT2G39650 // AT5G61600 // AT3G55840 // AT4G24380 // AT4G24570 // AT3G02840 // AT3G55980 // AT3G44260 // AT2G37430 // AT4G34410 // AT4G37290
GO:0043449	P	cellular alkene metabolic process	20	218	133	28397	4.1e-19	3e-17	// AT5G47220 // AT3G11840 // AT5G27420 // AT4G17230 // AT4G11280 // AT3G46620 // AT3G10930 // AT4G23590 // AT1G72900 // AT2G39650 // AT5G61600 // AT3G55840 // AT4G24380 // AT4G24570 // AT3G02840 // AT3G55980 // AT3G44260 // AT2G37430 // AT4G34410 // AT4G37290
GO:0043450	P	alkene biosynthetic process	20	218	133	28397	4.1e-19	3e-17	// AT5G47220 // AT3G11840 // AT5G27420 // AT4G17230 // AT4G11280 // AT3G46620 // AT3G10930 // AT4G23590 // AT1G72900 // AT2G39650 // AT5G61600 // AT3G55840 // AT4G24380 // AT4G24570 // AT3G02840 // AT3G55980 // AT3G44260 // AT2G37430 // AT4G34410 // AT4G37290
GO:0010941	P	regulation of cell death	29	218	405	28397	5.3e-19	3.8e-17	// AT4G39670 // AT1G80840 // AT2G38470 // AT4G12720 // AT3G20600 // AT5G35735 // AT1G50740 // AT3G45640 // AT2G05940 // AT1G72900 // AT1G28370 // AT1G69270 // AT3G01290 // AT2G40140 // AT5G26920 // AT2G31880 // AT3G56400 // AT1G76360 // AT3G11840 // AT4G17230 // AT3G52400 // AT1G27100 // AT2G35930 // AT2G41100 // AT2G26530 // AT4G34150 // AT2G39660 // AT3G02840 // AT4G12470
GO:0002682	P	regulation of immune system process	29	218	419	28397	1.3e-18	8.5e-17	// AT5G47220 // AT4G39670 // AT1G80840 // AT2G38470 // AT4G12720 // AT5G35735 // AT1G50740 // AT3G45640 // AT2G05940 // AT1G72900 // AT1G28370 // AT1G69270 // AT3G01290 // AT2G40140 // AT5G26920 // AT3G56400 // AT1G76360 // AT3G11840 // AT4G31800 // AT4G17230 // AT3G52400 // AT1G27100 // AT2G35930 // AT2G41100 // AT2G26530 // AT4G34150 // AT2G39660 // AT3G02840 // AT4G12470
GO:0050776	P	regulation of immune response	29	218	419	28397	1.3e-18	8.5e-17	// AT5G47220 // AT4G39670 // AT1G80840 // AT2G38470 // AT4G12720 // AT5G35735 // AT1G50740 // AT3G45640 // AT2G05940 // AT1G72900 // AT1G28370 // AT1G69270 // AT3G01290 // AT2G40140 // AT5G26920 // AT3G56400 // AT1G76360 // AT3G11840 // AT4G31800 // AT4G17230 // AT3G52400 // AT1G27100 // AT2G35930 // AT2G41100 // AT2G26530 // AT4G34150 // AT2G39660 // AT3G02840 // AT4G12470
GO:0051704	P	multi-organism process	55	218	1820	28397	1.9e-18	1.2e-16	// AT5G46050 // AT4G39670 // AT3G50970 // AT1G80840 // AT3G49530 // AT4G12720 // AT5G59820 // AT5G47220 // AT4G19690 // AT3G20600 // AT5G35735 // AT1G50740 // AT5G64750 // AT3G45640 // AT2G05940 // AT3G24240 // AT1G74930 // AT1G28370 // AT3G44260 // AT2G38470 // AT1G27730 // AT1G69270 // AT3G01290 // AT1G01580 // AT1G16130 // AT1G15010 // AT2G40140 // AT5G26920 // AT2G30020 // AT2G40000 // AT2G46…
GO:0009628	P	response to abiotic stimulus	66	218	2635	28397	3.6e-18	2.3e-16	// AT3G04640 // AT5G46050 // AT4G39670 // AT3G50970 // AT1G80840 // AT3G49530 // AT4G12720 // AT3G46620 // AT3G10930 // AT4G19690 // AT4G29780 // AT2G22880 // AT2G23030 // AT5G64750 // AT3G45640 // AT2G05940 // AT3G44260 // AT5G45340 // AT2G38470 // AT2G41010 // AT1G27730 // AT1G69270 // AT4G34150 // AT1G28370 // AT4G25100 // AT4G15910 // AT2G40140 // AT5G26920 // AT5G59820 // AT2G39650 // AT5G13…
GO:0009626	P	plant-type hypersensitive response	28	218	401	28397	4.1e-18	2.6e-16	// AT4G39670 // AT1G80840 // AT2G38470 // AT4G12720 // AT3G20600 // AT5G35735 // AT1G50740 // AT3G45640 // AT2G05940 // AT1G72900 // AT1G28370 // AT1G69270 // AT3G01290 // AT2G40140 // AT5G26920 // AT3G56400 // AT1G76360 // AT3G11840 // AT4G17230 // AT3G52400 // AT1G27100 // AT2G35930 // AT2G41100 // AT2G26530 // AT4G34150 // AT2G39660 // AT3G02840 // AT4G12470
GO:0034050	P	host programmed cell death induced by symbiont	28	218	402	28397	4.4e-18	2.7e-16	// AT4G39670 // AT1G80840 // AT2G38470 // AT4G12720 // AT3G20600 // AT5G35735 // AT1G50740 // AT3G45640 // AT2G05940 // AT1G72900 // AT1G28370 // AT1G69270 // AT3G01290 // AT2G40140 // AT5G26920 // AT3G56400 // AT1G76360 // AT3G11840 // AT4G17230 // AT3G52400 // AT1G27100 // AT2G35930 // AT2G41100 // AT2G26530 // AT4G34150 // AT2G39660 // AT3G02840 // AT4G12470
GO:0031347	P	regulation of defense response	31	218	529	28397	6.5e-18	3.7e-16	// AT5G47220 // AT4G39670 // AT1G80840 // AT2G38470 // AT4G12720 // AT5G35735 // AT1G50740 // AT3G45640 // AT2G05940 // AT1G72900 // AT1G28370 // AT1G69270 // AT3G01290 // AT2G40140 // AT5G26920 // AT2G31880 // AT3G56400 // AT1G76360 // AT3G11840 // AT4G31800 // AT4G17230 // AT3G52400 // AT1G27100 // AT2G35930 // AT2G41100 // AT2G26530 // AT4G34150 // AT2G39660 // AT3G02840 // AT4G12470 // AT3G61…
GO:0010363	P	regulation of plant-type hypersensitive response	27	218	371	28397	6.4e-18	3.7e-16	// AT4G39670 // AT1G80840 // AT2G38470 // AT4G12720 // AT5G35735 // AT1G50740 // AT3G45640 // AT2G05940 // AT1G72900 // AT1G28370 // AT1G69270 // AT3G01290 // AT2G40140 // AT5G26920 // AT3G56400 // AT1G76360 // AT3G11840 // AT4G17230 // AT3G52400 // AT1G27100 // AT2G35930 // AT2G41100 // AT2G26530 // AT4G34150 // AT2G39660 // AT3G02840 // AT4G12470
GO:0071495	P	cellular response to endogenous stimulus	37	218	815	28397	9.1e-18	5.1e-16	// AT3G04640 // AT5G47220 // AT3G08040 // AT1G80840 // AT5G64750 // AT4G12720 // AT3G46620 // AT4G39670 // AT4G19690 // AT4G29780 // AT2G30040 // AT2G30020 // AT3G45640 // AT2G05940 // AT3G44260 // AT1G28370 // AT2G38470 // AT2G28780 // AT1G27730 // AT1G69270 // AT5G26920 // AT2G41260 // AT5G47230 // AT5G44120 // AT3G56400 // AT3G55980 // AT3G11840 // AT5G27420 // AT4G17230 // AT5G64870 // AT1G76…
GO:0045088	P	regulation of innate immune response	28	218	415	28397	9.6e-18	5.2e-16	// AT5G47220 // AT4G39670 // AT1G80840 // AT2G38470 // AT4G12720 // AT5G35735 // AT1G50740 // AT3G45640 // AT2G05940 // AT1G72900 // AT1G28370 // AT1G69270 // AT3G01290 // AT2G40140 // AT5G26920 // AT3G56400 // AT1G76360 // AT3G11840 // AT4G17230 // AT3G52400 // AT1G27100 // AT2G35930 // AT2G41100 // AT2G26530 // AT4G34150 // AT2G39660 // AT3G02840 // AT4G12470
GO:0080135	P	regulation of cellular response to stress	27	218	379	28397	1.1e-17	5.7e-16	// AT4G39670 // AT1G80840 // AT2G38470 // AT4G12720 // AT5G35735 // AT1G50740 // AT3G45640 // AT2G05940 // AT1G72900 // AT1G28370 // AT1G69270 // AT3G01290 // AT2G40140 // AT5G26920 // AT3G56400 // AT1G76360 // AT3G11840 // AT4G17230 // AT3G52400 // AT1G27100 // AT2G35930 // AT2G41100 // AT2G26530 // AT4G34150 // AT2G39660 // AT3G02840 // AT4G12470
GO:0080134	P	regulation of response to stress	31	218	544	28397	1.4e-17	7.1e-16	// AT5G47220 // AT4G39670 // AT1G80840 // AT2G38470 // AT4G12720 // AT5G35735 // AT1G50740 // AT3G45640 // AT2G05940 // AT1G72900 // AT1G28370 // AT1G69270 // AT3G01290 // AT2G40140 // AT5G26920 // AT2G31880 // AT3G56400 // AT1G76360 // AT3G11840 // AT4G31800 // AT4G17230 // AT3G52400 // AT1G27100 // AT2G35930 // AT2G41100 // AT2G26530 // AT4G34150 // AT2G39660 // AT3G02840 // AT4G12470 // AT3G61…
GO:0006612	P	protein targeting to membrane	27	218	392	28397	2.4e-17	1.2e-15	// AT4G39670 // AT1G80840 // AT2G38470 // AT4G12720 // AT5G35735 // AT1G50740 // AT3G45640 // AT2G05940 // AT1G72900 // AT1G28370 // AT1G69270 // AT3G01290 // AT2G40140 // AT5G26920 // AT3G56400 // AT1G76360 // AT3G11840 // AT4G17230 // AT3G52400 // AT1G27100 // AT2G35930 // AT2G41100 // AT2G26530 // AT4G34150 // AT2G39660 // AT3G02840 // AT4G12470
GO:0043069	P	negative regulation of programmed cell death	20	218	170	28397	3.2e-17	1.5e-15	// AT1G80840 // AT2G38470 // AT1G69270 // AT4G12720 // AT3G01290 // AT3G52400 // AT2G35930 // AT2G05940 // AT2G41100 // AT2G40140 // AT5G26920 // AT4G34150 // AT3G45640 // AT3G56400 // AT2G39660 // AT3G02840 // AT3G11840 // AT4G12470 // AT1G28370 // AT1G72900
GO:0043067	P	regulation of programmed cell death	27	218	397	28397	3.2e-17	1.5e-15	// AT4G39670 // AT1G80840 // AT2G38470 // AT4G12720 // AT5G35735 // AT1G50740 // AT3G45640 // AT2G05940 // AT1G72900 // AT1G28370 // AT1G69270 // AT3G01290 // AT2G40140 // AT5G26920 // AT3G56400 // AT1G76360 // AT3G11840 // AT4G17230 // AT3G52400 // AT1G27100 // AT2G35930 // AT2G41100 // AT2G26530 // AT4G34150 // AT2G39660 // AT3G02840 // AT4G12470
GO:0023052	P	signaling	61	218	2376	28397	3.3e-17	1.6e-15	// AT3G04640 // AT5G47220 // AT3G08040 // AT1G80840 // AT3G49530 // AT4G12720 // AT3G46620 // AT4G39670 // AT4G19690 // AT4G29780 // AT2G30040 // AT5G35735 // AT2G23030 // AT3G24240 // AT3G45640 // AT2G05940 // AT3G44260 // AT1G72900 // AT1G28370 // AT2G38470 // AT2G34180 // AT5G47960 // AT1G27730 // AT1G69270 // AT1G74770 // AT3G01290 // AT2G39650 // AT5G64750 // AT5G26920 // AT2G41260 // AT5G59…
GO:0060548	P	negative regulation of cell death	20	218	174	28397	4.8e-17	2.2e-15	// AT1G80840 // AT2G38470 // AT1G69270 // AT4G12720 // AT3G01290 // AT3G52400 // AT2G35930 // AT2G05940 // AT2G41100 // AT2G40140 // AT5G26920 // AT4G34150 // AT3G45640 // AT3G56400 // AT2G39660 // AT3G02840 // AT3G11840 // AT4G12470 // AT1G28370 // AT1G72900
GO:0009605	P	response to external stimulus	41	218	1087	28397	6.5e-17	3e-15	// AT3G04640 // AT5G46050 // AT3G08040 // AT1G80840 // AT4G12720 // AT3G46620 // AT3G10930 // AT4G19690 // AT4G29780 // AT2G23030 // AT2G30020 // AT3G45640 // AT2G05940 // AT3G44260 // AT4G16370 // AT1G27730 // AT1G69270 // AT1G74770 // AT4G34150 // AT1G74930 // AT5G59820 // AT2G39650 // AT4G11280 // AT5G13930 // AT3G56970 // AT2G41240 // AT1G62300 // AT1G07135 // AT5G20230 // AT1G10340 // AT5G51…
GO:0012501	P	programmed cell death	28	218	451	28397	7.2e-17	3.2e-15	// AT4G39670 // AT1G80840 // AT2G38470 // AT4G12720 // AT3G20600 // AT5G35735 // AT1G50740 // AT3G45640 // AT2G05940 // AT1G72900 // AT1G28370 // AT1G69270 // AT3G01290 // AT2G40140 // AT5G26920 // AT3G56400 // AT1G76360 // AT3G11840 // AT4G17230 // AT3G52400 // AT1G27100 // AT2G35930 // AT2G41100 // AT2G26530 // AT4G34150 // AT2G39660 // AT3G02840 // AT4G12470
GO:0008219	P	cell death	29	218	500	28397	1.1e-16	4.6e-15	// AT4G39670 // AT1G80840 // AT2G38470 // AT4G12720 // AT3G20600 // AT5G35735 // AT1G50740 // AT3G45640 // AT2G05940 // AT1G72900 // AT1G28370 // AT1G69270 // AT3G01290 // AT2G40140 // AT5G26920 // AT2G31880 // AT3G56400 // AT1G76360 // AT3G11840 // AT4G17230 // AT3G52400 // AT1G27100 // AT2G35930 // AT2G41100 // AT2G26530 // AT4G34150 // AT2G39660 // AT3G02840 // AT4G12470
GO:0016265	P	death	29	218	500	28397	1.1e-16	4.6e-15	// AT4G39670 // AT1G80840 // AT2G38470 // AT4G12720 // AT3G20600 // AT5G35735 // AT1G50740 // AT3G45640 // AT2G05940 // AT1G72900 // AT1G28370 // AT1G69270 // AT3G01290 // AT2G40140 // AT5G26920 // AT2G31880 // AT3G56400 // AT1G76360 // AT3G11840 // AT4G17230 // AT3G52400 // AT1G27100 // AT2G35930 // AT2G41100 // AT2G26530 // AT4G34150 // AT2G39660 // AT3G02840 // AT4G12470
GO:0007242	P	intracellular signaling cascade	43	218	1252	28397	2.6e-16	1.1e-14	// AT3G04640 // AT5G47220 // AT4G39670 // AT1G80840 // AT5G64750 // AT4G12720 // AT3G46620 // AT4G19690 // AT4G29780 // AT2G30040 // AT5G35735 // AT2G30020 // AT3G45640 // AT2G05940 // AT3G44260 // AT1G28370 // AT2G38470 // AT5G47960 // AT1G27730 // AT1G69270 // AT1G72900 // AT2G40140 // AT5G26920 // AT2G41260 // AT5G47230 // AT2G46680 // AT2G28780 // AT3G56400 // AT3G55980 // AT2G40170 // AT3G11…
GO:0048583	P	regulation of response to stimulus	32	218	667	28397	4.2e-16	1.8e-14	// AT5G47220 // AT4G39670 // AT1G80840 // AT2G38470 // AT4G12720 // AT5G35735 // AT1G50740 // AT5G64750 // AT3G45640 // AT2G05940 // AT1G72900 // AT1G28370 // AT1G69270 // AT3G01290 // AT2G40140 // AT5G26920 // AT2G31880 // AT3G56400 // AT1G76360 // AT3G11840 // AT4G31800 // AT4G17230 // AT3G52400 // AT1G27100 // AT2G35930 // AT2G41100 // AT2G26530 // AT4G34150 // AT2G39660 // AT3G02840 // AT4G12…
GO:0009737	P	response to abscisic acid stimulus	31	218	621	28397	4.5e-16	1.8e-14	// AT5G46050 // AT4G39670 // AT3G50970 // AT1G80840 // AT5G64750 // AT4G12720 // AT3G46620 // AT5G47220 // AT4G19690 // AT2G30040 // AT5G52310 // AT2G30020 // AT3G45640 // AT2G05940 // AT1G28370 // AT1G27730 // AT1G69270 // AT4G15910 // AT4G11280 // AT2G47770 // AT5G66400 // AT5G44120 // AT5G62470 // AT2G35300 // AT2G40170 // AT5G27420 // AT1G18100 // AT3G52400 // AT1G76650 // AT2G46680 // AT5G58…
GO:0071369	P	cellular response to ethylene stimulus	18	218	144	28397	4.8e-16	1.9e-14	// AT3G04640 // AT5G47220 // AT3G08040 // AT1G80840 // AT1G69270 // AT4G17230 // AT5G64870 // AT1G76650 // AT5G47230 // AT4G19690 // AT4G29780 // AT2G30040 // AT3G46620 // AT4G17490 // AT3G55980 // AT3G44260 // AT1G28370 // AT1G27730
GO:0032870	P	cellular response to hormone stimulus	31	218	641	28397	1e-15	4.1e-14	// AT3G04640 // AT5G47220 // AT3G08040 // AT1G80840 // AT5G64750 // AT4G12720 // AT3G46620 // AT4G39670 // AT4G19690 // AT4G29780 // AT2G30040 // AT2G30020 // AT3G45640 // AT2G05940 // AT3G44260 // AT1G28370 // AT2G28780 // AT1G27730 // AT1G69270 // AT2G41260 // AT5G47230 // AT5G44120 // AT3G55980 // AT5G27420 // AT4G17230 // AT5G64870 // AT1G76650 // AT3G52400 // AT2G46680 // AT4G17490 // AT5G58…
GO:0009753	P	response to jasmonic acid stimulus	27	218	471	28397	1.7e-15	6.6e-14	// AT5G46050 // AT4G39670 // AT1G80840 // AT2G38470 // AT4G12720 // AT5G59820 // AT5G47220 // AT2G30040 // AT3G45640 // AT2G05940 // AT1G28370 // AT1G27730 // AT1G69270 // AT5G26920 // AT4G11280 // AT5G13930 // AT5G20230 // AT3G56400 // AT3G11840 // AT5G27420 // AT4G17230 // AT1G76650 // AT3G52400 // AT2G35930 // AT2G26530 // AT4G24380 // AT3G61190
GO:0009723	P	response to ethylene stimulus	24	218	353	28397	2e-15	7.7e-14	// AT3G04640 // AT5G47220 // AT3G08040 // AT1G80840 // AT4G11280 // AT3G46620 // AT4G39670 // AT4G19690 // AT4G29780 // AT2G30040 // AT3G44260 // AT1G28370 // AT4G37290 // AT1G27730 // AT1G69270 // AT1G69890 // AT5G47230 // AT3G55980 // AT5G27420 // AT4G17230 // AT5G64870 // AT1G76650 // AT3G52400 // AT4G17490
GO:0042398	P	cellular amino acid derivative biosynthetic process	28	218	534	28397	4.2e-15	1.6e-13	// AT5G47220 // AT4G11280 // AT3G46620 // AT3G10930 // AT5G35735 // AT2G05940 // AT3G44260 // AT2G37430 // AT4G37290 // AT1G72900 // AT1G50740 // AT4G23590 // AT2G39650 // AT3G55840 // AT5G13930 // AT5G08640 // AT4G24570 // AT1G76360 // AT3G55980 // AT4G34410 // AT3G11840 // AT5G27420 // AT4G17230 // AT3G52400 // AT1G27100 // AT4G24380 // AT5G61600 // AT3G02840
GO:0009755	P	hormone-mediated signaling pathway	29	218	600	28397	9.5e-15	3.5e-13	// AT3G04640 // AT5G47220 // AT4G39670 // AT1G80840 // AT5G64750 // AT4G12720 // AT3G46620 // AT4G19690 // AT4G29780 // AT2G30040 // AT2G30020 // AT3G45640 // AT2G05940 // AT3G44260 // AT1G28370 // AT2G28780 // AT1G27730 // AT1G69270 // AT2G41260 // AT5G47230 // AT3G55980 // AT5G27420 // AT4G17230 // AT5G64870 // AT1G76650 // AT3G52400 // AT2G46680 // AT4G17490 // AT5G58430
GO:0006555	P	methionine metabolic process	20	218	236	28397	1e-14	3.8e-13	// AT5G47220 // AT3G11840 // AT5G27420 // AT4G17230 // AT4G11280 // AT3G46620 // AT3G10930 // AT4G23590 // AT1G72900 // AT2G39650 // AT5G61600 // AT3G55840 // AT4G24380 // AT4G24570 // AT3G02840 // AT3G55980 // AT3G44260 // AT2G37430 // AT4G34410 // AT4G37290
GO:0009873	P	ethylene mediated signaling pathway	16	218	125	28397	1.5e-14	5.5e-13	// AT3G04640 // AT5G47220 // AT5G47230 // AT1G80840 // AT1G69270 // AT4G17230 // AT5G64870 // AT1G76650 // AT4G29780 // AT2G30040 // AT3G46620 // AT4G17490 // AT3G55980 // AT3G44260 // AT1G28370 // AT1G27730
GO:0007165	P	signal transduction	46	218	1670	28397	5.5e-14	1.9e-12	// AT3G04640 // AT5G47220 // AT4G39670 // AT1G80840 // AT3G24240 // AT4G12720 // AT3G46620 // AT4G19690 // AT4G29780 // AT2G30040 // AT5G35735 // AT5G64750 // AT3G45640 // AT2G05940 // AT3G44260 // AT1G28370 // AT2G38470 // AT2G34180 // AT5G47960 // AT1G27730 // AT1G69270 // AT1G72900 // AT2G40140 // AT5G26920 // AT2G41260 // AT2G30020 // AT5G47230 // AT2G46680 // AT2G28780 // AT3G56400 // AT3G55…
GO:0009751	P	response to salicylic acid stimulus	25	218	470	28397	1e-13	3.4e-12	// AT5G46050 // AT4G39670 // AT1G80840 // AT2G38470 // AT4G12720 // AT5G35735 // AT3G45640 // AT2G05940 // AT1G28370 // AT1G69270 // AT1G72900 // AT2G40140 // AT5G26920 // AT5G62470 // AT2G40000 // AT3G56400 // AT3G11840 // AT4G31800 // AT4G17230 // AT3G52400 // AT2G35930 // AT2G26530 // AT2G39660 // AT4G12470 // AT3G61190
GO:0006575	P	cellular amino acid derivative metabolic process	30	218	714	28397	1.1e-13	3.6e-12	// AT5G47220 // AT4G11280 // AT3G46620 // AT3G10930 // AT5G35735 // AT2G05940 // AT3G44260 // AT2G37430 // AT4G37290 // AT1G72900 // AT1G78370 // AT1G50740 // AT4G23590 // AT2G39650 // AT3G55840 // AT5G13930 // AT2G46650 // AT5G08640 // AT4G24570 // AT1G76360 // AT3G55980 // AT4G34410 // AT3G11840 // AT5G27420 // AT4G17230 // AT3G52400 // AT1G27100 // AT4G24380 // AT5G61600 // AT3G02840
GO:0009066	P	aspartate family amino acid metabolic process	20	218	278	28397	1.8e-13	6.1e-12	// AT5G47220 // AT3G11840 // AT5G27420 // AT4G17230 // AT4G11280 // AT3G46620 // AT3G10930 // AT4G23590 // AT1G72900 // AT2G39650 // AT5G61600 // AT3G55840 // AT4G24380 // AT4G24570 // AT3G02840 // AT3G55980 // AT3G44260 // AT2G37430 // AT4G34410 // AT4G37290
GO:0023060	P	signal transmission	46	218	1767	28397	3.9e-13	1.3e-11	// AT3G04640 // AT5G47220 // AT4G39670 // AT1G80840 // AT3G24240 // AT4G12720 // AT3G46620 // AT4G19690 // AT4G29780 // AT2G30040 // AT5G35735 // AT5G64750 // AT3G45640 // AT2G05940 // AT3G44260 // AT1G28370 // AT2G38470 // AT2G34180 // AT5G47960 // AT1G27730 // AT1G69270 // AT1G72900 // AT2G40140 // AT5G26920 // AT2G41260 // AT2G30020 // AT5G47230 // AT2G46680 // AT2G28780 // AT3G56400 // AT3G55…
GO:0023046	P	signaling process	46	218	1768	28397	4e-13	1.3e-11	// AT3G04640 // AT5G47220 // AT4G39670 // AT1G80840 // AT3G24240 // AT4G12720 // AT3G46620 // AT4G19690 // AT4G29780 // AT2G30040 // AT5G35735 // AT5G64750 // AT3G45640 // AT2G05940 // AT3G44260 // AT1G28370 // AT2G38470 // AT2G34180 // AT5G47960 // AT1G27730 // AT1G69270 // AT1G72900 // AT2G40140 // AT5G26920 // AT2G41260 // AT2G30020 // AT5G47230 // AT2G46680 // AT2G28780 // AT3G56400 // AT3G55…
GO:0044283	P	small molecule biosynthetic process	47	218	1865	28397	6.4e-13	2e-11	// AT4G11280 // AT4G39670 // AT1G80840 // AT2G38470 // AT5G47220 // AT3G46620 // AT3G10930 // AT5G35735 // AT3G45640 // AT2G05940 // AT3G44260 // AT2G37430 // AT4G37290 // AT2G41260 // AT1G27730 // AT1G72900 // AT1G78370 // AT4G12720 // AT1G50740 // AT5G26920 // AT4G23590 // AT5G59820 // AT2G39650 // AT3G55840 // AT5G65690 // AT2G46650 // AT2G46400 // AT5G20230 // AT1G10340 // AT5G08640 // AT3G56…
GO:0000160	P	two-component signal transduction system (phosphorelay)	16	218	165	28397	7.8e-13	2.5e-11	// AT3G04640 // AT5G47220 // AT5G47230 // AT1G80840 // AT1G69270 // AT4G17230 // AT5G64870 // AT1G76650 // AT4G29780 // AT2G30040 // AT3G46620 // AT4G17490 // AT3G55980 // AT3G44260 // AT1G28370 // AT1G27730
GO:0033554	P	cellular response to stress	41	218	1473	28397	1.2e-12	3.7e-11	// AT3G08040 // AT1G80840 // AT3G49530 // AT4G12720 // AT5G59820 // AT4G39670 // AT4G19690 // AT1G76360 // AT3G20600 // AT5G35735 // AT2G23030 // AT3G45640 // AT2G05940 // AT1G72900 // AT1G28370 // AT2G38470 // AT1G69270 // AT3G01290 // AT2G40140 // AT5G26920 // AT1G74770 // AT2G39650 // AT3G56970 // AT2G41240 // AT1G62300 // AT1G50740 // AT3G56400 // AT3G56980 // AT4G25100 // AT3G11840 // AT5G27…
GO:0030968	P	endoplasmic reticulum unfolded protein response	16	218	185	28397	3.9e-12	1.2e-10	// AT4G39670 // AT1G80840 // AT5G27420 // AT1G69270 // AT4G12720 // AT3G01290 // AT3G52400 // AT2G40140 // AT4G34150 // AT2G39650 // AT1G50740 // AT3G02840 // AT2G05940 // AT1G28370 // AT5G59820 // AT3G49530
GO:0034620	P	cellular response to unfolded protein	16	218	187	28397	4.6e-12	1.4e-10	// AT4G39670 // AT1G80840 // AT5G27420 // AT1G69270 // AT4G12720 // AT3G01290 // AT3G52400 // AT2G40140 // AT4G34150 // AT2G39650 // AT1G50740 // AT3G02840 // AT2G05940 // AT1G28370 // AT5G59820 // AT3G49530
GO:0006986	P	response to unfolded protein	16	218	187	28397	4.6e-12	1.4e-10	// AT4G39670 // AT1G80840 // AT5G27420 // AT1G69270 // AT4G12720 // AT3G01290 // AT3G52400 // AT2G40140 // AT4G34150 // AT2G39650 // AT1G50740 // AT3G02840 // AT2G05940 // AT1G28370 // AT5G59820 // AT3G49530
GO:0009415	P	response to water	22	218	424	28397	5.2e-12	1.5e-10	// AT5G62470 // AT3G50970 // AT2G38470 // AT5G59820 // AT5G52310 // AT3G52450 // AT2G05940 // AT1G28370 // AT2G41010 // AT1G27730 // AT1G69270 // AT5G45340 // AT4G15910 // AT3G46620 // AT2G41240 // AT2G35300 // AT5G27420 // AT5G66400 // AT3G52400 // AT3G50980 // AT2G35930 // AT2G46680
GO:0006984	P	ER-nuclear signaling pathway	16	218	193	28397	7.1e-12	2.1e-10	// AT4G39670 // AT1G80840 // AT5G27420 // AT1G69270 // AT4G12720 // AT3G01290 // AT3G52400 // AT2G40140 // AT4G34150 // AT2G39650 // AT1G50740 // AT3G02840 // AT2G05940 // AT1G28370 // AT5G59820 // AT3G49530
GO:0009617	P	response to bacterium	25	218	577	28397	7.4e-12	2.1e-10	// AT5G46050 // AT1G80840 // AT2G38470 // AT4G12720 // AT5G47220 // AT4G19690 // AT3G20600 // AT3G24240 // AT3G45640 // AT2G05940 // AT3G44260 // AT1G01580 // AT5G26920 // AT2G40000 // AT2G46650 // AT1G10340 // AT3G56400 // AT1G76360 // AT4G31800 // AT3G11840 // AT5G27420 // AT3G52400 // AT2G35930 // AT3G05200 // AT4G12470
GO:0071445	P	cellular response to protein stimulus	16	218	194	28397	7.7e-12	2.2e-10	// AT4G39670 // AT1G80840 // AT5G27420 // AT1G69270 // AT4G12720 // AT3G01290 // AT3G52400 // AT2G40140 // AT4G34150 // AT2G39650 // AT1G50740 // AT3G02840 // AT2G05940 // AT1G28370 // AT5G59820 // AT3G49530
GO:0009863	P	salicylic acid mediated signaling pathway	20	218	349	28397	9.3e-12	2.6e-10	// AT4G39670 // AT1G80840 // AT1G69270 // AT4G17230 // AT4G12720 // AT1G72900 // AT3G52400 // AT2G26530 // AT2G35930 // AT2G05940 // AT2G40140 // AT5G26920 // AT5G35735 // AT3G45640 // AT3G56400 // AT2G39660 // AT3G11840 // AT4G12470 // AT1G28370 // AT2G38470
GO:0071216	P	cellular response to biotic stimulus	16	218	197	28397	9.5e-12	2.6e-10	// AT4G39670 // AT1G80840 // AT5G27420 // AT1G69270 // AT4G12720 // AT3G01290 // AT3G52400 // AT2G40140 // AT4G34150 // AT2G39650 // AT1G50740 // AT3G02840 // AT2G05940 // AT1G28370 // AT5G59820 // AT3G49530
GO:0071446	P	cellular response to salicylic acid stimulus	20	218	351	28397	1e-11	2.8e-10	// AT4G39670 // AT1G80840 // AT1G69270 // AT4G17230 // AT4G12720 // AT1G72900 // AT3G52400 // AT2G26530 // AT2G35930 // AT2G05940 // AT2G40140 // AT5G26920 // AT5G35735 // AT3G45640 // AT3G56400 // AT2G39660 // AT3G11840 // AT4G12470 // AT1G28370 // AT2G38470
GO:0050794	P	regulation of cellular process	76	218	4595	28397	1.8e-11	4.8e-10	// AT3G04640 // AT5G62470 // AT4G39670 // AT1G80840 // AT3G49530 // AT4G12720 // AT3G46620 // AT5G23405 // AT3G24520 // AT5G47220 // AT4G19690 // AT4G29780 // AT2G30040 // AT1G76360 // AT4G34410 // AT5G35735 // AT1G50740 // AT5G64750 // AT3G45640 // AT2G05940 // AT3G24240 // AT1G74930 // AT2G37430 // AT3G44260 // AT1G72900 // AT2G38470 // AT2G34180 // AT5G47960 // AT2G41010 // AT1G27730 // AT1G69…
GO:0009414	P	response to water deprivation	21	218	416	28397	2.6e-11	7.1e-10	// AT5G52310 // AT5G62470 // AT5G59820 // AT3G50970 // AT5G27420 // AT1G69270 // AT2G46680 // AT3G46620 // AT3G52400 // AT1G28370 // AT2G35930 // AT4G15910 // AT5G66400 // AT2G41010 // AT1G27730 // AT2G35300 // AT3G52450 // AT2G05940 // AT2G41240 // AT5G45340 // AT2G38470
GO:0042742	P	defense response to bacterium	20	218	394	28397	7.3e-11	1.9e-09	// AT5G46050 // AT2G40000 // AT1G80840 // AT5G27420 // AT4G12720 // AT2G38470 // AT3G52400 // AT2G35930 // AT5G47220 // AT5G26920 // AT3G20600 // AT3G05200 // AT3G45640 // AT3G56400 // AT2G05940 // AT3G11840 // AT3G44260 // AT4G12470 // AT2G46650 // AT4G31800
GO:0071215	P	cellular response to abscisic acid stimulus	17	218	267	28397	7.7e-11	2e-09	// AT4G39670 // AT5G44120 // AT1G80840 // AT5G27420 // AT1G69270 // AT4G12720 // AT1G76650 // AT3G52400 // AT1G28370 // AT2G46680 // AT2G30040 // AT2G30020 // AT5G64750 // AT3G45640 // AT2G05940 // AT5G58430 // AT1G27730
GO:0042180	P	cellular ketone metabolic process	46	218	2123	28397	1.7e-10	4.5e-09	// AT5G47220 // AT4G39670 // AT1G80840 // AT2G38470 // AT4G12720 // AT3G46620 // AT5G03860 // AT3G10930 // AT3G45640 // AT2G05940 // AT3G44260 // AT2G37430 // AT4G37290 // AT2G41260 // AT2G41010 // AT1G27730 // AT1G72900 // AT5G45340 // AT5G26920 // AT4G23590 // AT5G59820 // AT2G39650 // AT4G11280 // AT3G55840 // AT1G78370 // AT5G65690 // AT2G46650 // AT2G46400 // AT5G20230 // AT3G61190 // AT1G10…
GO:0050789	P	regulation of biological process	80	218	5235	28397	2e-10	5.2e-09	// AT3G04640 // AT5G62470 // AT4G39670 // AT1G80840 // AT3G49530 // AT4G12720 // AT3G46620 // AT5G23405 // AT3G24520 // AT5G47220 // AT4G19690 // AT4G29780 // AT2G30040 // AT1G76360 // AT4G34410 // AT5G35735 // AT1G50740 // AT5G64750 // AT3G45640 // AT2G05940 // AT3G24240 // AT1G74930 // AT2G37430 // AT3G44260 // AT1G72900 // AT2G38470 // AT2G34180 // AT2G27550 // AT2G41010 // AT1G27730 // AT1G69…
GO:0009409	P	response to cold	24	218	629	28397	2.4e-10	6e-09	// AT3G50970 // AT3G49530 // AT4G12720 // AT5G59820 // AT5G52310 // AT3G45640 // AT2G05940 // AT1G28370 // AT2G38470 // AT1G27730 // AT1G69270 // AT4G34150 // AT2G40140 // AT5G26920 // AT5G47230 // AT3G22640 // AT3G56400 // AT4G25470 // AT2G40170 // AT5G66400 // AT3G52400 // AT2G46680 // AT4G12470 // AT3G61190
GO:0009738	P	abscisic acid mediated signaling pathway	16	218	252	28397	2.9e-10	7.3e-09	// AT4G39670 // AT1G80840 // AT5G27420 // AT1G69270 // AT4G12720 // AT1G76650 // AT3G52400 // AT1G28370 // AT2G46680 // AT2G30040 // AT2G30020 // AT5G64750 // AT3G45640 // AT2G05940 // AT5G58430 // AT1G27730
GO:0009814	P	defense response, incompatible interaction	22	218	536	28397	3.8e-10	9.4e-09	// AT1G80840 // AT2G38470 // AT4G12720 // AT3G20600 // AT5G35735 // AT3G45640 // AT2G05940 // AT1G28370 // AT3G49530 // AT1G69270 // AT1G72900 // AT5G26920 // AT2G40000 // AT2G46400 // AT1G10340 // AT3G56400 // AT3G11840 // AT5G27420 // AT3G52400 // AT2G35930 // AT3G05200 // AT4G12470
GO:0043436	P	oxoacid metabolic process	45	218	2103	28397	4.3e-10	1e-08	// AT5G47220 // AT4G39670 // AT1G80840 // AT2G38470 // AT4G12720 // AT3G46620 // AT5G03860 // AT3G10930 // AT3G45640 // AT2G05940 // AT3G44260 // AT2G37430 // AT4G37290 // AT2G41260 // AT2G41010 // AT1G27730 // AT1G72900 // AT5G45340 // AT5G26920 // AT4G23590 // AT5G59820 // AT2G39650 // AT4G11280 // AT3G55840 // AT1G78370 // AT5G65690 // AT2G46650 // AT2G46400 // AT5G20230 // AT3G61190 // AT1G10…
GO:0019752	P	carboxylic acid metabolic process	45	218	2103	28397	4.3e-10	1e-08	// AT5G47220 // AT4G39670 // AT1G80840 // AT2G38470 // AT4G12720 // AT3G46620 // AT5G03860 // AT3G10930 // AT3G45640 // AT2G05940 // AT3G44260 // AT2G37430 // AT4G37290 // AT2G41260 // AT2G41010 // AT1G27730 // AT1G72900 // AT5G45340 // AT5G26920 // AT4G23590 // AT5G59820 // AT2G39650 // AT4G11280 // AT3G55840 // AT1G78370 // AT5G65690 // AT2G46650 // AT2G46400 // AT5G20230 // AT3G61190 // AT1G10…
GO:0006082	P	organic acid metabolic process	45	218	2105	28397	4.4e-10	1e-08	// AT5G47220 // AT4G39670 // AT1G80840 // AT2G38470 // AT4G12720 // AT3G46620 // AT5G03860 // AT3G10930 // AT3G45640 // AT2G05940 // AT3G44260 // AT2G37430 // AT4G37290 // AT2G41260 // AT2G41010 // AT1G27730 // AT1G72900 // AT5G45340 // AT5G26920 // AT4G23590 // AT5G59820 // AT2G39650 // AT4G11280 // AT3G55840 // AT1G78370 // AT5G65690 // AT2G46650 // AT2G46400 // AT5G20230 // AT3G61190 // AT1G10…
GO:0065007	P	biological regulation	88	218	6222	28397	8.1e-10	1.9e-08	// AT5G20420 // AT3G08040 // AT1G80840 // AT3G49530 // AT4G37390 // AT3G24240 // AT2G37430 // AT2G34180 // AT1G69270 // AT3G56980 // AT4G25470 // AT5G27420 // AT4G17230 // AT1G18100 // AT3G52400 // AT1G76650 // AT5G60200 // AT4G12470 // AT5G62470 // AT3G46620 // AT5G05500 // AT2G30040 // AT5G35735 // AT5G64750 // AT2G27550 // AT3G01290 // AT5G26920 // AT3G56970 // AT2G39660 // AT4G34410 // AT4G18…
GO:0031348	P	negative regulation of defense response	16	218	273	28397	8.8e-10	2.1e-08	// AT4G39670 // AT1G80840 // AT2G38470 // AT1G69270 // AT4G12720 // AT1G72900 // AT3G52400 // AT2G35930 // AT5G26920 // AT5G35735 // AT3G45640 // AT3G56400 // AT2G05940 // AT3G11840 // AT1G28370 // AT3G61190
GO:0006790	P	sulfur metabolic process	24	218	683	28397	1.2e-09	2.7e-08	// AT5G47220 // AT2G38470 // AT4G11280 // AT3G46620 // AT3G10930 // AT3G45640 // AT3G44260 // AT2G37430 // AT4G37290 // AT1G72900 // AT4G23590 // AT2G39650 // AT3G55840 // AT2G46650 // AT3G56400 // AT4G24570 // AT3G55980 // AT4G34410 // AT3G11840 // AT5G27420 // AT4G17230 // AT4G24380 // AT5G61600 // AT3G02840
GO:0000096	P	sulfur amino acid metabolic process	20	218	465	28397	1.2e-09	2.7e-08	// AT5G47220 // AT3G11840 // AT5G27420 // AT4G17230 // AT4G11280 // AT3G46620 // AT3G10930 // AT4G23590 // AT1G72900 // AT2G39650 // AT5G61600 // AT3G55840 // AT4G24380 // AT4G24570 // AT3G02840 // AT3G55980 // AT3G44260 // AT2G37430 // AT4G34410 // AT4G37290
GO:0009867	P	jasmonic acid mediated signaling pathway	16	218	282	28397	1.4e-09	3.1e-08	// AT5G47220 // AT4G39670 // AT1G80840 // AT1G69270 // AT4G17230 // AT4G12720 // AT3G52400 // AT2G35930 // AT5G26920 // AT3G45640 // AT3G56400 // AT2G05940 // AT3G11840 // AT2G26530 // AT1G28370 // AT2G38470
GO:0071395	P	cellular response to jasmonic acid stimulus	16	218	282	28397	1.4e-09	3.1e-08	// AT5G47220 // AT4G39670 // AT1G80840 // AT1G69270 // AT4G17230 // AT4G12720 // AT3G52400 // AT2G35930 // AT5G26920 // AT3G45640 // AT3G56400 // AT2G05940 // AT3G11840 // AT2G26530 // AT1G28370 // AT2G38470
GO:0009646	P	response to absence of light	8	218	37	28397	1.7e-09	3.7e-08	// AT1G07135 // AT1G80840 // AT5G20230 // AT4G34150 // AT2G41100 // AT2G26530 // AT3G55980 // AT2G40000
GO:0006605	P	protein targeting	27	218	906	28397	3.2e-09	6.9e-08	// AT4G39670 // AT1G80840 // AT2G38470 // AT4G12720 // AT5G35735 // AT1G50740 // AT3G45640 // AT2G05940 // AT1G72900 // AT1G28370 // AT1G69270 // AT3G01290 // AT2G40140 // AT5G26920 // AT3G56400 // AT1G76360 // AT3G11840 // AT4G17230 // AT3G52400 // AT1G27100 // AT2G35930 // AT2G41100 // AT2G26530 // AT4G34150 // AT2G39660 // AT3G02840 // AT4G12470
GO:0048585	P	negative regulation of response to stimulus	17	218	349	28397	3.7e-09	8e-08	// AT4G39670 // AT1G80840 // AT2G38470 // AT1G69270 // AT4G12720 // AT1G72900 // AT3G52400 // AT2G35930 // AT5G26920 // AT5G35735 // AT3G45640 // AT3G56400 // AT5G64750 // AT2G05940 // AT3G11840 // AT1G28370 // AT3G61190
GO:0009696	P	salicylic acid metabolic process	14	218	222	28397	4.2e-09	9.1e-08	// AT4G39670 // AT2G41010 // AT1G80840 // AT2G38470 // AT4G12720 // AT3G52400 // AT3G45640 // AT1G10340 // AT5G26920 // AT3G56400 // AT2G05940 // AT3G11840 // AT4G12470 // AT2G46400
GO:0009266	P	response to temperature stimulus	27	218	962	28397	1.1e-08	2.3e-07	// AT4G39670 // AT3G50970 // AT3G49530 // AT4G12720 // AT5G59820 // AT5G52310 // AT3G45640 // AT2G05940 // AT1G28370 // AT2G38470 // AT1G27730 // AT1G69270 // AT4G34150 // AT2G40140 // AT5G26920 // AT5G47230 // AT3G22640 // AT3G56400 // AT4G25470 // AT4G17250 // AT2G40170 // AT5G66400 // AT3G52400 // AT2G41100 // AT2G46680 // AT4G12470 // AT3G61190
GO:0051179	P	localization	61	218	3819	28397	1.5e-08	3.2e-07	// AT5G46050 // AT3G08040 // AT1G80840 // AT2G38470 // AT4G12720 // AT1G01340 // AT4G39670 // AT4G19690 // AT3G53980 // AT1G76360 // AT5G35735 // AT2G23030 // AT3G24240 // AT3G45640 // AT5G52270 // AT2G05940 // AT1G72900 // AT1G28370 // AT2G27550 // AT1G66160 // AT1G69270 // AT3G01290 // AT3G20500 // AT1G01580 // AT1G17810 // AT2G40140 // AT5G26920 // AT1G74770 // AT2G39650 // AT5G13930 // AT4G13…
GO:0009697	P	salicylic acid biosynthetic process	13	218	209	28397	1.8e-08	3.8e-07	// AT4G39670 // AT1G80840 // AT2G38470 // AT4G12720 // AT3G52400 // AT3G45640 // AT1G10340 // AT5G26920 // AT3G56400 // AT2G05940 // AT3G11840 // AT4G12470 // AT2G46400
GO:0009862	P	systemic acquired resistance, salicylic acid mediated signaling pathway	14	218	251	28397	1.9e-08	3.8e-07	// AT1G80840 // AT2G38470 // AT1G69270 // AT4G12720 // AT1G72900 // AT3G52400 // AT2G35930 // AT5G26920 // AT5G35735 // AT3G45640 // AT3G56400 // AT2G05940 // AT3G11840 // AT1G28370
GO:0019438	P	aromatic compound biosynthetic process	22	218	680	28397	2.5e-08	5.1e-07	// AT4G11280 // AT4G39670 // AT1G80840 // AT2G38470 // AT4G12720 // AT5G35735 // AT3G45640 // AT2G05940 // AT1G50740 // AT5G26920 // AT4G23590 // AT5G13930 // AT2G46400 // AT1G10340 // AT5G08640 // AT1G76360 // AT3G11840 // AT3G52400 // AT1G27100 // AT4G24380 // AT4G12470 // AT3G56400
GO:0034976	P	response to endoplasmic reticulum stress	16	218	352	28397	2.7e-08	5.5e-07	// AT4G39670 // AT1G80840 // AT5G27420 // AT1G69270 // AT4G12720 // AT3G01290 // AT3G52400 // AT2G40140 // AT4G34150 // AT2G39650 // AT1G50740 // AT3G02840 // AT2G05940 // AT1G28370 // AT5G59820 // AT3G49530
GO:0033036	P	macromolecule localization	34	218	1541	28397	4e-08	8.1e-07	// AT4G39670 // AT1G80840 // AT2G38470 // AT4G12720 // AT3G53980 // AT5G35735 // AT1G50740 // AT3G45640 // AT2G05940 // AT1G72900 // AT1G28370 // AT5G47960 // AT1G69270 // AT3G01290 // AT2G40140 // AT5G26920 // AT2G39650 // AT3G22640 // AT3G56400 // AT5G54740 // AT1G76360 // AT3G55980 // AT2G40170 // AT3G11840 // AT4G17230 // AT3G52400 // AT1G27100 // AT2G35930 // AT2G41100 // AT2G26530 // AT4G34…
GO:0006886	P	intracellular protein transport	27	218	1044	28397	5.5e-08	1.1e-06	// AT4G39670 // AT1G80840 // AT2G38470 // AT4G12720 // AT5G35735 // AT1G50740 // AT3G45640 // AT2G05940 // AT1G72900 // AT1G28370 // AT1G69270 // AT3G01290 // AT2G40140 // AT5G26920 // AT3G56400 // AT1G76360 // AT3G11840 // AT4G17230 // AT3G52400 // AT1G27100 // AT2G35930 // AT2G41100 // AT2G26530 // AT4G34150 // AT2G39660 // AT3G02840 // AT4G12470
GO:0006810	P	transport	57	218	3577	28397	5.9e-08	1.2e-06	// AT5G46050 // AT3G08040 // AT1G80840 // AT2G38470 // AT4G12720 // AT1G01340 // AT4G39670 // AT4G19690 // AT3G53980 // AT1G76360 // AT5G35735 // AT2G23030 // AT3G24240 // AT3G45640 // AT5G52270 // AT2G05940 // AT1G72900 // AT1G28370 // AT2G27550 // AT1G66160 // AT1G69270 // AT3G01290 // AT3G20500 // AT1G01580 // AT1G17810 // AT2G40140 // AT5G26920 // AT1G74770 // AT5G13930 // AT4G13235 // AT4G16…
GO:0051789	P	response to protein stimulus	16	218	376	28397	6.5e-08	1.3e-06	// AT4G39670 // AT1G80840 // AT5G27420 // AT1G69270 // AT4G12720 // AT3G01290 // AT3G52400 // AT2G40140 // AT4G34150 // AT2G39650 // AT1G50740 // AT3G02840 // AT2G05940 // AT1G28370 // AT5G59820 // AT3G49530
GO:0034613	P	cellular protein localization	27	218	1059	28397	7.3e-08	1.4e-06	// AT4G39670 // AT1G80840 // AT2G38470 // AT4G12720 // AT5G35735 // AT1G50740 // AT3G45640 // AT2G05940 // AT1G72900 // AT1G28370 // AT1G69270 // AT3G01290 // AT2G40140 // AT5G26920 // AT3G56400 // AT1G76360 // AT3G11840 // AT4G17230 // AT3G52400 // AT1G27100 // AT2G35930 // AT2G41100 // AT2G26530 // AT4G34150 // AT2G39660 // AT3G02840 // AT4G12470
GO:0048523	P	negative regulation of cellular process	23	218	789	28397	7.4e-08	1.4e-06	// AT1G80840 // AT2G38470 // AT4G12720 // AT5G64750 // AT3G45640 // AT2G05940 // AT1G72900 // AT1G28370 // AT1G27730 // AT1G69270 // AT3G01290 // AT2G40140 // AT5G26920 // AT1G62300 // AT3G56400 // AT3G11840 // AT3G52400 // AT2G35930 // AT2G41100 // AT4G34150 // AT2G39660 // AT3G02840 // AT4G12470
GO:0009627	P	systemic acquired resistance	17	218	445	28397	1.1e-07	2.1e-06	// AT1G80840 // AT2G38470 // AT1G69270 // AT4G12720 // AT1G72900 // AT3G52400 // AT2G35930 // AT1G10340 // AT5G26920 // AT5G35735 // AT3G45640 // AT3G56400 // AT2G05940 // AT3G11840 // AT4G12470 // AT1G28370 // AT2G46400
GO:0051234	P	establishment of localization	57	218	3652	28397	1.2e-07	2.3e-06	// AT5G46050 // AT3G08040 // AT1G80840 // AT2G38470 // AT4G12720 // AT1G01340 // AT4G39670 // AT4G19690 // AT3G53980 // AT1G76360 // AT5G35735 // AT2G23030 // AT3G24240 // AT3G45640 // AT5G52270 // AT2G05940 // AT1G72900 // AT1G28370 // AT2G27550 // AT1G66160 // AT1G69270 // AT3G01290 // AT3G20500 // AT1G01580 // AT1G17810 // AT2G40140 // AT5G26920 // AT1G74770 // AT5G13930 // AT4G13235 // AT4G16…
GO:0045184	P	establishment of protein localization	28	218	1160	28397	1.2e-07	2.3e-06	// AT4G39670 // AT1G80840 // AT2G38470 // AT4G12720 // AT5G35735 // AT1G50740 // AT3G45640 // AT2G05940 // AT1G72900 // AT1G28370 // AT5G47960 // AT1G69270 // AT3G01290 // AT2G40140 // AT5G26920 // AT3G56400 // AT1G76360 // AT3G11840 // AT4G17230 // AT3G52400 // AT1G27100 // AT2G35930 // AT2G41100 // AT2G26530 // AT4G34150 // AT2G39660 // AT3G02840 // AT4G12470
GO:0015031	P	protein transport	28	218	1160	28397	1.2e-07	2.3e-06	// AT4G39670 // AT1G80840 // AT2G38470 // AT4G12720 // AT5G35735 // AT1G50740 // AT3G45640 // AT2G05940 // AT1G72900 // AT1G28370 // AT5G47960 // AT1G69270 // AT3G01290 // AT2G40140 // AT5G26920 // AT3G56400 // AT1G76360 // AT3G11840 // AT4G17230 // AT3G52400 // AT1G27100 // AT2G35930 // AT2G41100 // AT2G26530 // AT4G34150 // AT2G39660 // AT3G02840 // AT4G12470
GO:0070727	P	cellular macromolecule localization	27	218	1093	28397	1.4e-07	2.5e-06	// AT4G39670 // AT1G80840 // AT2G38470 // AT4G12720 // AT5G35735 // AT1G50740 // AT3G45640 // AT2G05940 // AT1G72900 // AT1G28370 // AT1G69270 // AT3G01290 // AT2G40140 // AT5G26920 // AT3G56400 // AT1G76360 // AT3G11840 // AT4G17230 // AT3G52400 // AT1G27100 // AT2G35930 // AT2G41100 // AT2G26530 // AT4G34150 // AT2G39660 // AT3G02840 // AT4G12470
GO:0000165	P	MAPKKK cascade	12	218	209	28397	1.5e-07	2.7e-06	// AT1G80840 // AT2G38470 // AT1G69270 // AT4G12720 // AT3G52400 // AT2G35930 // AT5G26920 // AT3G45640 // AT3G56400 // AT2G05940 // AT3G11840 // AT1G28370
GO:0006519	P	cellular amino acid and derivative metabolic process	30	218	1324	28397	1.6e-07	2.9e-06	// AT5G47220 // AT4G11280 // AT3G46620 // AT3G10930 // AT5G35735 // AT2G05940 // AT3G44260 // AT2G37430 // AT4G37290 // AT1G72900 // AT1G78370 // AT1G50740 // AT4G23590 // AT2G39650 // AT3G55840 // AT5G13930 // AT2G46650 // AT5G08640 // AT4G24570 // AT1G76360 // AT3G55980 // AT4G34410 // AT3G11840 // AT5G27420 // AT4G17230 // AT3G52400 // AT1G27100 // AT4G24380 // AT5G61600 // AT3G02840
GO:0009595	P	detection of biotic stimulus	9	218	104	28397	2.2e-07	4e-06	// AT1G80840 // AT2G38470 // AT4G12720 // AT3G52400 // AT1G10340 // AT5G26920 // AT3G56400 // AT3G45640 // AT3G11840
GO:0007243	P	protein kinase cascade	12	218	223	28397	2.8e-07	5.1e-06	// AT1G80840 // AT2G38470 // AT1G69270 // AT4G12720 // AT3G52400 // AT2G35930 // AT5G26920 // AT3G45640 // AT3G56400 // AT2G05940 // AT3G11840 // AT1G28370
GO:0008104	P	protein localization	28	218	1216	28397	3.1e-07	5.6e-06	// AT4G39670 // AT1G80840 // AT2G38470 // AT4G12720 // AT5G35735 // AT1G50740 // AT3G45640 // AT2G05940 // AT1G72900 // AT1G28370 // AT5G47960 // AT1G69270 // AT3G01290 // AT2G40140 // AT5G26920 // AT3G56400 // AT1G76360 // AT3G11840 // AT4G17230 // AT3G52400 // AT1G27100 // AT2G35930 // AT2G41100 // AT2G26530 // AT4G34150 // AT2G39660 // AT3G02840 // AT4G12470
GO:0061025	P	membrane fusion	13	218	275	28397	3.7e-07	6.5e-06	// AT1G80840 // AT2G38470 // AT4G12720 // AT3G01290 // AT3G52400 // AT2G35930 // AT2G41100 // AT2G40140 // AT5G26920 // AT4G34150 // AT3G56400 // AT3G02840 // AT3G11840
GO:0006944	P	cellular membrane fusion	13	218	275	28397	3.7e-07	6.5e-06	// AT1G80840 // AT2G38470 // AT4G12720 // AT3G01290 // AT3G52400 // AT2G35930 // AT2G41100 // AT2G40140 // AT5G26920 // AT4G34150 // AT3G56400 // AT3G02840 // AT3G11840
GO:0048519	P	negative regulation of biological process	28	218	1243	28397	4.8e-07	8.3e-06	// AT4G39670 // AT1G80840 // AT2G38470 // AT4G12720 // AT5G35735 // AT5G64750 // AT3G45640 // AT2G05940 // AT1G72900 // AT1G28370 // AT2G27550 // AT1G27730 // AT1G69270 // AT3G01290 // AT2G40140 // AT5G26920 // AT1G62300 // AT2G31880 // AT3G56400 // AT3G11840 // AT3G52400 // AT2G35930 // AT2G41100 // AT4G34150 // AT2G39660 // AT3G02840 // AT4G12470 // AT3G61190
GO:0055072	P	iron ion homeostasis	6	218	33	28397	4.8e-07	8.3e-06	// AT3G08040 // AT1G01580 // AT4G19690 // AT3G56970 // AT3G56980 // AT2G41240
GO:0006725	P	cellular aromatic compound metabolic process	25	218	1022	28397	4.9e-07	8.3e-06	// AT4G11280 // AT4G39670 // AT1G80840 // AT2G38470 // AT4G12720 // AT5G35735 // AT3G45640 // AT2G05940 // AT2G41010 // AT1G78370 // AT1G50740 // AT5G26920 // AT4G23590 // AT5G13930 // AT2G46650 // AT2G46400 // AT1G10340 // AT5G08640 // AT1G76360 // AT3G11840 // AT3G52400 // AT1G27100 // AT4G24380 // AT4G12470 // AT3G56400
GO:0043900	P	regulation of multi-organism process	9	218	118	28397	6e-07	1e-05	// AT3G11840 // AT4G31800 // AT4G12720 // AT3G52400 // AT5G26920 // AT3G56400 // AT3G45640 // AT1G80840 // AT2G38470
GO:0042538	P	hyperosmotic salinity response	10	218	162	28397	8.8e-07	1.5e-05	// AT5G46050 // AT5G27420 // AT1G69270 // AT5G59820 // AT3G52400 // AT5G52310 // AT2G46680 // AT2G05940 // AT1G28370 // AT1G27730
GO:0006520	P	cellular amino acid metabolic process	22	218	882	28397	1.8e-06	3e-05	// AT5G47220 // AT4G11280 // AT3G46620 // AT3G10930 // AT3G44260 // AT2G37430 // AT4G37290 // AT1G72900 // AT1G78370 // AT4G23590 // AT2G39650 // AT3G55840 // AT2G46650 // AT4G24570 // AT3G55980 // AT4G34410 // AT3G11840 // AT5G27420 // AT4G17230 // AT4G24380 // AT5G61600 // AT3G02840
GO:0031326	P	regulation of cellular biosynthetic process	43	218	2631	28397	2e-06	3.3e-05	// AT5G62470 // AT1G80840 // AT3G49530 // AT4G12720 // AT4G17490 // AT5G23405 // AT3G24520 // AT5G47220 // AT2G30040 // AT1G76360 // AT5G35735 // AT1G50740 // AT5G64750 // AT3G45640 // AT2G05940 // AT1G74930 // AT2G37430 // AT2G38470 // AT1G27730 // AT1G28370 // AT2G40140 // AT5G26920 // AT5G13930 // AT3G56970 // AT2G41240 // AT2G46400 // AT1G62300 // AT5G47230 // AT2G46680 // AT4G25470 // AT5G51…
GO:0009889	P	regulation of biosynthetic process	43	218	2634	28397	2.1e-06	3.4e-05	// AT5G62470 // AT1G80840 // AT3G49530 // AT4G12720 // AT4G17490 // AT5G23405 // AT3G24520 // AT5G47220 // AT2G30040 // AT1G76360 // AT5G35735 // AT1G50740 // AT5G64750 // AT3G45640 // AT2G05940 // AT1G74930 // AT2G37430 // AT2G38470 // AT1G27730 // AT1G28370 // AT2G40140 // AT5G26920 // AT5G13930 // AT3G56970 // AT2G41240 // AT2G46400 // AT1G62300 // AT5G47230 // AT2G46680 // AT4G25470 // AT5G51…
GO:0031323	P	regulation of cellular metabolic process	46	218	2928	28397	2.3e-06	3.8e-05	// AT5G62470 // AT1G80840 // AT3G49530 // AT4G12720 // AT4G17490 // AT5G23405 // AT3G24520 // AT5G47220 // AT2G30040 // AT1G76360 // AT5G35735 // AT1G50740 // AT5G64750 // AT3G45640 // AT2G05940 // AT1G74930 // AT2G37430 // AT2G38470 // AT2G41010 // AT1G27730 // AT1G28370 // AT2G40140 // AT5G26920 // AT5G13930 // AT3G56970 // AT2G41240 // AT2G46400 // AT1G62300 // AT5G47230 // AT2G46680 // AT4G25…
GO:0009642	P	response to light intensity	12	218	282	28397	3e-06	4.8e-05	// AT1G07135 // AT4G25100 // AT1G80840 // AT5G20230 // AT4G17490 // AT4G34150 // AT2G41100 // AT2G26530 // AT5G59820 // AT3G55980 // AT2G40000 // AT1G27730
GO:0006970	P	response to osmotic stress	21	218	842	28397	3.2e-06	5.1e-05	// AT5G46050 // AT5G59820 // AT2G41010 // AT5G27420 // AT1G69270 // AT4G12720 // AT2G35300 // AT3G52400 // AT2G46680 // AT1G27730 // AT4G19690 // AT2G47770 // AT5G52310 // AT5G02020 // AT2G23030 // AT5G64750 // AT3G45640 // AT5G62470 // AT2G05940 // AT1G28370 // AT2G38470
GO:0009625	P	response to insect	7	218	76	28397	3.4e-06	5.5e-05	// AT1G72900 // AT3G52400 // AT1G74930 // AT5G35735 // AT3G56400 // AT2G05940 // AT3G44260
GO:0051606	P	detection of stimulus	9	218	148	28397	3.5e-06	5.6e-05	// AT1G80840 // AT2G38470 // AT4G12720 // AT3G52400 // AT1G10340 // AT5G26920 // AT3G56400 // AT3G45640 // AT3G11840
GO:0032787	P	monocarboxylic acid metabolic process	29	218	1481	28397	4.6e-06	7.2e-05	// AT4G11280 // AT4G39670 // AT1G80840 // AT2G38470 // AT4G12720 // AT5G59820 // AT3G45640 // AT2G05940 // AT5G45340 // AT2G41260 // AT2G41010 // AT1G27730 // AT1G78370 // AT5G26920 // AT4G23590 // AT5G65690 // AT5G03860 // AT2G46650 // AT2G46400 // AT5G20230 // AT3G61190 // AT1G10340 // AT3G56400 // AT3G11840 // AT1G76650 // AT3G52400 // AT4G24380 // AT4G12470 // AT3G17520
GO:0044106	P	cellular amine metabolic process	22	218	947	28397	5.5e-06	8.7e-05	// AT5G47220 // AT4G11280 // AT3G46620 // AT3G10930 // AT3G44260 // AT2G37430 // AT4G37290 // AT1G72900 // AT1G78370 // AT4G23590 // AT2G39650 // AT3G55840 // AT2G46650 // AT4G24570 // AT3G55980 // AT4G34410 // AT3G11840 // AT5G27420 // AT4G17230 // AT4G24380 // AT5G61600 // AT3G02840
GO:0006972	P	hyperosmotic response	11	218	251	28397	5.9e-06	9.2e-05	// AT5G46050 // AT5G27420 // AT1G69270 // AT5G59820 // AT3G52400 // AT4G19690 // AT5G52310 // AT2G46680 // AT2G05940 // AT1G28370 // AT1G27730
GO:0046907	P	intracellular transport	28	218	1423	28397	6.2e-06	9.6e-05	// AT4G39670 // AT1G80840 // AT2G38470 // AT4G12720 // AT5G35735 // AT1G50740 // AT3G45640 // AT2G05940 // AT1G72900 // AT1G28370 // AT1G69270 // AT3G01290 // AT2G40140 // AT5G26920 // AT3G56400 // AT4G24570 // AT1G76360 // AT3G11840 // AT4G17230 // AT3G52400 // AT1G27100 // AT2G35930 // AT2G41100 // AT2G26530 // AT4G34150 // AT2G39660 // AT3G02840 // AT4G12470
GO:0006865	P	amino acid transport	11	218	266	28397	1e-05	0.00015	// AT4G18170 // AT1G66160 // AT3G52450 // AT3G52400 // AT3G20500 // AT4G24380 // AT3G55970 // AT1G62300 // AT2G39660 // AT2G39350 // AT4G12470
GO:0051649	P	establishment of localization in cell	29	218	1554	28397	1.1e-05	0.00017	// AT4G39670 // AT1G80840 // AT2G38470 // AT4G12720 // AT5G35735 // AT1G50740 // AT3G45640 // AT2G05940 // AT1G72900 // AT1G28370 // AT1G69270 // AT3G01290 // AT2G40140 // AT5G26920 // AT3G56400 // AT4G24570 // AT1G76360 // AT3G11840 // AT4G17230 // AT3G52400 // AT1G27100 // AT2G35930 // AT2G41100 // AT2G26530 // AT4G34150 // AT2G39660 // AT3G02840 // AT4G12470 // AT5G58430
GO:0015837	P	amine transport	11	218	272	28397	1.2e-05	0.00019	// AT4G18170 // AT1G66160 // AT3G52450 // AT3G52400 // AT3G20500 // AT4G24380 // AT3G55970 // AT1G62300 // AT2G39660 // AT2G39350 // AT4G12470
GO:0009816	P	defense response to bacterium, incompatible interaction	5	218	35	28397	1.3e-05	0.00019	// AT3G05200 // AT3G20600 // AT2G40000 // AT5G27420 // AT5G26920
GO:0080090	P	regulation of primary metabolic process	42	218	2761	28397	1.5e-05	0.00023	// AT5G62470 // AT1G80840 // AT3G49530 // AT4G12720 // AT4G17490 // AT5G23405 // AT3G24520 // AT5G47220 // AT2G30040 // AT1G76360 // AT5G35735 // AT1G50740 // AT5G64750 // AT3G45640 // AT2G05940 // AT1G74930 // AT2G37430 // AT2G38470 // AT1G27730 // AT1G28370 // AT2G40140 // AT4G25470 // AT5G13930 // AT3G56970 // AT2G41240 // AT2G46400 // AT1G62300 // AT5G47230 // AT2G46680 // AT5G51190 // AT3G56…
GO:0046942	P	carboxylic acid transport	11	218	283	28397	1.7e-05	0.00026	// AT4G18170 // AT1G66160 // AT3G52450 // AT3G52400 // AT3G20500 // AT4G24380 // AT3G55970 // AT1G62300 // AT2G39660 // AT2G39350 // AT4G12470
GO:0015849	P	organic acid transport	11	218	289	28397	2.1e-05	0.0003	// AT4G18170 // AT1G66160 // AT3G52450 // AT3G52400 // AT3G20500 // AT4G24380 // AT3G55970 // AT1G62300 // AT2G39660 // AT2G39350 // AT4G12470
GO:0009308	P	amine metabolic process	22	218	1034	28397	2.1e-05	0.0003	// AT5G47220 // AT4G11280 // AT3G46620 // AT3G10930 // AT3G44260 // AT2G37430 // AT4G37290 // AT1G72900 // AT1G78370 // AT4G23590 // AT2G39650 // AT3G55840 // AT2G46650 // AT4G24570 // AT3G55980 // AT4G34410 // AT3G11840 // AT5G27420 // AT4G17230 // AT4G24380 // AT5G61600 // AT3G02840
GO:0010310	P	regulation of hydrogen peroxide metabolic process	9	218	187	28397	2.1e-05	0.0003	// AT3G11840 // AT2G38470 // AT4G12720 // AT3G52400 // AT2G35930 // AT5G26920 // AT3G56400 // AT3G45640 // AT1G80840
GO:0019222	P	regulation of metabolic process	46	218	3186	28397	2.1e-05	0.0003	// AT5G62470 // AT1G80840 // AT3G49530 // AT4G12720 // AT4G17490 // AT5G23405 // AT3G24520 // AT5G47220 // AT2G30040 // AT1G76360 // AT5G35735 // AT1G50740 // AT5G64750 // AT3G45640 // AT2G05940 // AT1G74930 // AT2G37430 // AT2G38470 // AT2G41010 // AT1G27730 // AT1G28370 // AT2G40140 // AT5G26920 // AT5G13930 // AT3G56970 // AT2G41240 // AT2G46400 // AT1G62300 // AT5G47230 // AT2G46680 // AT4G25…
GO:0080010	P	regulation of oxygen and reactive oxygen species metabolic process	9	218	188	28397	2.2e-05	0.00031	// AT3G11840 // AT2G38470 // AT4G12720 // AT3G52400 // AT2G35930 // AT5G26920 // AT3G56400 // AT3G45640 // AT1G80840
GO:0051641	P	cellular localization	29	218	1613	28397	2.2e-05	0.00031	// AT4G39670 // AT1G80840 // AT2G38470 // AT4G12720 // AT5G35735 // AT1G50740 // AT3G45640 // AT2G05940 // AT1G72900 // AT1G28370 // AT1G69270 // AT3G01290 // AT2G40140 // AT5G26920 // AT3G56400 // AT4G24570 // AT1G76360 // AT3G11840 // AT4G17230 // AT3G52400 // AT1G27100 // AT2G35930 // AT2G41100 // AT2G26530 // AT4G34150 // AT2G39660 // AT3G02840 // AT4G12470 // AT5G58430
GO:0010106	P	cellular response to iron ion starvation	7	218	116	28397	4.5e-05	0.00064	// AT3G08040 // AT4G19690 // AT1G74770 // AT2G23030 // AT3G56980 // AT2G41240 // AT3G56970
GO:0031349	P	positive regulation of defense response	5	218	47	28397	4.8e-05	0.00067	// AT5G47220 // AT2G39660 // AT3G56400 // AT2G31880 // AT4G12720
GO:0046394	P	carboxylic acid biosynthetic process	22	218	1116	28397	6.4e-05	0.00089	// AT4G39670 // AT1G80840 // AT2G38470 // AT4G12720 // AT5G59820 // AT3G45640 // AT2G05940 // AT1G27730 // AT1G78370 // AT5G26920 // AT2G41260 // AT2G46650 // AT2G46400 // AT5G20230 // AT1G10340 // AT3G61190 // AT3G11840 // AT1G76650 // AT3G52400 // AT4G24380 // AT4G12470 // AT3G56400
GO:0016053	P	organic acid biosynthetic process	22	218	1116	28397	6.4e-05	0.00089	// AT4G39670 // AT1G80840 // AT2G38470 // AT4G12720 // AT5G59820 // AT3G45640 // AT2G05940 // AT1G27730 // AT1G78370 // AT5G26920 // AT2G41260 // AT2G46650 // AT2G46400 // AT5G20230 // AT1G10340 // AT3G61190 // AT3G11840 // AT1G76650 // AT3G52400 // AT4G24380 // AT4G12470 // AT3G56400
GO:0010286	P	heat acclimation	6	218	84	28397	6.7e-05	0.00092	// AT4G17250 // AT4G39670 // AT3G50970 // AT2G38470 // AT5G59820 // AT3G61190
GO:0009962	P	regulation of flavonoid biosynthetic process	7	218	124	28397	6.8e-05	0.00093	// AT3G52400 // AT1G27100 // AT1G50740 // AT5G35735 // AT5G13930 // AT1G76360 // AT2G05940
GO:0034641	P	cellular nitrogen compound metabolic process	25	218	1373	28397	7e-05	0.00095	// AT5G47220 // AT2G38470 // AT4G11280 // AT3G46620 // AT3G10930 // AT3G45640 // AT3G44260 // AT2G37430 // AT4G37290 // AT1G72900 // AT1G78370 // AT4G23590 // AT2G39650 // AT3G55840 // AT2G46650 // AT3G56400 // AT4G24570 // AT3G55980 // AT4G34410 // AT3G11840 // AT5G27420 // AT4G17230 // AT4G24380 // AT5G61600 // AT3G02840
GO:0009695	P	jasmonic acid biosynthetic process	7	218	136	28397	0.00012	0.0016	// AT1G80840 // AT5G20230 // AT1G76650 // AT4G24380 // AT5G59820 // AT3G61190 // AT1G27730
GO:0031408	P	oxylipin biosynthetic process	7	218	142	28397	0.00015	0.002	// AT1G80840 // AT5G20230 // AT1G76650 // AT4G24380 // AT5G59820 // AT3G61190 // AT1G27730
GO:0006355	P	regulation of transcription, DNA-dependent	35	218	2372	28397	0.00016	0.0021	// AT5G62470 // AT1G80840 // AT3G49530 // AT5G47220 // AT4G17490 // AT5G23405 // AT3G24520 // AT2G30040 // AT5G64750 // AT3G45640 // AT1G74930 // AT1G28370 // AT2G38470 // AT1G27730 // AT2G37430 // AT2G40140 // AT4G25470 // AT3G56970 // AT2G41240 // AT2G46400 // AT1G62300 // AT5G47230 // AT2G46680 // AT5G51190 // AT3G56400 // AT3G56980 // AT3G55980 // AT4G34410 // AT4G18170 // AT4G31800 // AT4G17…
GO:0052542	P	callose deposition during defense response	5	218	62	28397	0.00016	0.0021	// AT3G02840 // AT4G34150 // AT2G39650 // AT4G39670 // AT3G55980
GO:0045449	P	regulation of transcription	35	218	2376	28397	0.00016	0.0022	// AT5G62470 // AT1G80840 // AT3G49530 // AT5G47220 // AT4G17490 // AT5G23405 // AT3G24520 // AT2G30040 // AT5G64750 // AT3G45640 // AT1G74930 // AT1G28370 // AT2G38470 // AT1G27730 // AT2G37430 // AT2G40140 // AT4G25470 // AT3G56970 // AT2G41240 // AT2G46400 // AT1G62300 // AT5G47230 // AT2G46680 // AT5G51190 // AT3G56400 // AT3G56980 // AT3G55980 // AT4G34410 // AT4G18170 // AT4G31800 // AT4G17…
GO:0002237	P	response to molecule of bacterial origin	6	218	102	28397	0.00018	0.0024	// AT1G80840 // AT4G31800 // AT1G10340 // AT5G26920 // AT3G24240 // AT1G76360
GO:0055066	P	di-, tri-valent inorganic cation homeostasis	6	218	102	28397	0.00018	0.0024	// AT3G08040 // AT1G01580 // AT4G19690 // AT3G56970 // AT3G56980 // AT2G41240
GO:0051252	P	regulation of RNA metabolic process	35	218	2388	28397	0.00018	0.0024	// AT5G62470 // AT1G80840 // AT3G49530 // AT5G47220 // AT4G17490 // AT5G23405 // AT3G24520 // AT2G30040 // AT5G64750 // AT3G45640 // AT1G74930 // AT1G28370 // AT2G38470 // AT1G27730 // AT2G37430 // AT2G40140 // AT4G25470 // AT3G56970 // AT2G41240 // AT2G46400 // AT1G62300 // AT5G47230 // AT2G46680 // AT5G51190 // AT3G56400 // AT3G56980 // AT3G55980 // AT4G34410 // AT4G18170 // AT4G31800 // AT4G17…
GO:0010556	P	regulation of macromolecule biosynthetic process	36	218	2491	28397	0.00019	0.0025	// AT5G62470 // AT1G80840 // AT3G49530 // AT4G12720 // AT4G17490 // AT5G23405 // AT3G24520 // AT5G47220 // AT2G30040 // AT5G64750 // AT3G45640 // AT1G74930 // AT1G28370 // AT2G38470 // AT1G27730 // AT2G37430 // AT2G40140 // AT4G25470 // AT3G56970 // AT2G41240 // AT2G46400 // AT1G62300 // AT5G47230 // AT2G46680 // AT5G51190 // AT3G56400 // AT3G56980 // AT3G55980 // AT4G34410 // AT4G18170 // AT4G31…
GO:0009963	P	positive regulation of flavonoid biosynthetic process	6	218	103	28397	0.00019	0.0025	// AT3G52400 // AT1G27100 // AT1G50740 // AT5G35735 // AT1G76360 // AT2G05940
GO:0048518	P	positive regulation of biological process	18	218	896	28397	0.00024	0.0031	// AT5G47220 // AT5G47230 // AT2G38470 // AT4G12720 // AT1G18100 // AT3G52400 // AT1G27100 // AT5G61600 // AT1G50740 // AT2G30040 // AT3G20600 // AT5G35735 // AT3G56400 // AT2G39660 // AT1G76360 // AT2G05940 // AT2G46680 // AT2G31880
GO:0044281	P	small molecule metabolic process	51	218	4065	28397	0.00025	0.0032	// AT4G11280 // AT4G39670 // AT1G80840 // AT2G38470 // AT5G47220 // AT3G46620 // AT5G03860 // AT3G10930 // AT5G35735 // AT3G45640 // AT2G05940 // AT3G44260 // AT2G37430 // AT4G37290 // AT2G41260 // AT2G41010 // AT1G27730 // AT1G72900 // AT5G45340 // AT4G12720 // AT1G50740 // AT5G26920 // AT4G23590 // AT5G59820 // AT2G39650 // AT3G55840 // AT1G78370 // AT5G65690 // AT2G46650 // AT2G46400 // AT5G20…
GO:0043455	P	regulation of secondary metabolic process	7	218	157	28397	0.00027	0.0035	// AT3G52400 // AT1G27100 // AT1G50740 // AT5G35735 // AT5G13930 // AT1G76360 // AT2G05940
GO:0009694	P	jasmonic acid metabolic process	7	218	160	28397	0.00031	0.0038	// AT1G80840 // AT5G20230 // AT1G76650 // AT4G24380 // AT5G59820 // AT3G61190 // AT1G27730
GO:0055080	P	cation homeostasis	8	218	217	28397	0.00035	0.0044	// AT3G08040 // AT3G01290 // AT1G01580 // AT4G19690 // AT3G56970 // AT3G56980 // AT2G41240 // AT4G16370
GO:0061024	P	membrane organization	13	218	543	28397	0.00037	0.0046	// AT1G80840 // AT2G38470 // AT4G12720 // AT3G01290 // AT3G52400 // AT2G35930 // AT2G41100 // AT2G40140 // AT5G26920 // AT4G34150 // AT3G56400 // AT3G02840 // AT3G11840
GO:0016044	P	cellular membrane organization	13	218	543	28397	0.00037	0.0046	// AT1G80840 // AT2G38470 // AT4G12720 // AT3G01290 // AT3G52400 // AT2G35930 // AT2G41100 // AT2G40140 // AT5G26920 // AT4G34150 // AT3G56400 // AT3G02840 // AT3G11840
GO:0031407	P	oxylipin metabolic process	7	218	168	28397	0.00041	0.005	// AT1G80840 // AT5G20230 // AT1G76650 // AT4G24380 // AT5G59820 // AT3G61190 // AT1G27730
GO:0019219	P	regulation of nucleobase, nucleoside, nucleotide and nucleic acid metabolic process	35	218	2496	28397	0.00041	0.005	// AT5G62470 // AT1G80840 // AT3G49530 // AT5G47220 // AT4G17490 // AT5G23405 // AT3G24520 // AT2G30040 // AT5G64750 // AT3G45640 // AT1G74930 // AT1G28370 // AT2G38470 // AT1G27730 // AT2G37430 // AT2G40140 // AT4G25470 // AT3G56970 // AT2G41240 // AT2G46400 // AT1G62300 // AT5G47230 // AT2G46680 // AT5G51190 // AT3G56400 // AT3G56980 // AT3G55980 // AT4G34410 // AT4G18170 // AT4G31800 // AT4G17…
GO:0048878	P	chemical homeostasis	9	218	281	28397	0.00041	0.005	// AT3G08040 // AT3G01290 // AT1G01580 // AT4G19690 // AT4G37390 // AT3G56970 // AT3G56980 // AT2G41240 // AT4G16370
GO:0006800	P	oxygen and reactive oxygen species metabolic process	10	218	347	28397	0.00044	0.0053	// AT3G11840 // AT2G38470 // AT4G12720 // AT3G52400 // AT2G35930 // AT5G26920 // AT3G56400 // AT3G45640 // AT1G80840 // AT4G25100
GO:0009813	P	flavonoid biosynthetic process	8	218	225	28397	0.00044	0.0053	// AT3G52400 // AT1G27100 // AT1G50740 // AT5G35735 // AT5G13930 // AT5G08640 // AT1G76360 // AT2G05940
GO:0031669	P	cellular response to nutrient levels	10	218	350	28397	0.00047	0.0057	// AT3G08040 // AT5G27420 // AT4G19690 // AT1G74770 // AT3G56970 // AT3G56980 // AT2G05940 // AT2G41240 // AT1G62300 // AT2G23030
GO:0051171	P	regulation of nitrogen compound metabolic process	35	218	2517	28397	0.00048	0.0057	// AT5G62470 // AT1G80840 // AT3G49530 // AT5G47220 // AT4G17490 // AT5G23405 // AT3G24520 // AT2G30040 // AT5G64750 // AT3G45640 // AT1G74930 // AT1G28370 // AT2G38470 // AT1G27730 // AT2G37430 // AT2G40140 // AT4G25470 // AT3G56970 // AT2G41240 // AT2G46400 // AT1G62300 // AT5G47230 // AT2G46680 // AT5G51190 // AT3G56400 // AT3G56980 // AT3G55980 // AT4G34410 // AT4G18170 // AT4G31800 // AT4G17…
GO:0009651	P	response to salt stress	16	218	788	28397	0.00048	0.0057	// AT5G62470 // AT2G41010 // AT5G27420 // AT1G69270 // AT5G46050 // AT5G59820 // AT3G52400 // AT4G12720 // AT1G27730 // AT5G52310 // AT5G02020 // AT2G46680 // AT2G47770 // AT2G05940 // AT1G28370 // AT2G38470
GO:0006351	P	transcription, DNA-dependent	36	218	2618	28397	0.00048	0.0057	// AT5G62470 // AT1G80840 // AT3G49530 // AT5G47220 // AT4G17490 // AT5G23405 // AT3G24520 // AT2G30040 // AT5G64750 // AT3G45640 // AT1G74930 // AT1G28370 // AT2G38470 // AT1G27730 // AT2G37430 // AT2G40140 // AT4G25470 // AT3G56970 // AT2G41240 // AT2G46400 // AT1G62300 // AT5G47230 // AT3G28956 // AT2G46680 // AT5G51190 // AT3G56400 // AT3G56980 // AT3G55980 // AT4G34410 // AT4G18170 // AT4G31…
GO:0006350	P	transcription	36	218	2620	28397	0.00049	0.0057	// AT5G62470 // AT1G80840 // AT3G49530 // AT5G47220 // AT4G17490 // AT5G23405 // AT3G24520 // AT2G30040 // AT5G64750 // AT3G45640 // AT1G74930 // AT1G28370 // AT2G38470 // AT1G27730 // AT2G37430 // AT2G40140 // AT4G25470 // AT3G56970 // AT2G41240 // AT2G46400 // AT1G62300 // AT5G47230 // AT3G28956 // AT2G46680 // AT5G51190 // AT3G56400 // AT3G56980 // AT3G55980 // AT4G34410 // AT4G18170 // AT4G31…
GO:0032774	P	RNA biosynthetic process	36	218	2621	28397	0.00049	0.0057	// AT5G62470 // AT1G80840 // AT3G49530 // AT5G47220 // AT4G17490 // AT5G23405 // AT3G24520 // AT2G30040 // AT5G64750 // AT3G45640 // AT1G74930 // AT1G28370 // AT2G38470 // AT1G27730 // AT2G37430 // AT2G40140 // AT4G25470 // AT3G56970 // AT2G41240 // AT2G46400 // AT1G62300 // AT5G47230 // AT3G28956 // AT2G46680 // AT5G51190 // AT3G56400 // AT3G56980 // AT3G55980 // AT4G34410 // AT4G18170 // AT4G31…
GO:0048584	P	positive regulation of response to stimulus	5	218	84	28397	0.00061	0.007	// AT5G47220 // AT2G39660 // AT3G56400 // AT2G31880 // AT4G12720
GO:0009733	P	response to auxin stimulus	11	218	431	28397	0.00062	0.0072	// AT4G11280 // AT2G28780 // AT5G27420 // AT1G69270 // AT3G52400 // AT4G19690 // AT4G37390 // AT5G13930 // AT5G08640 // AT1G28370 // AT1G27730
GO:0050801	P	ion homeostasis	8	218	240	28397	0.00066	0.0076	// AT3G08040 // AT3G01290 // AT1G01580 // AT4G19690 // AT3G56970 // AT3G56980 // AT2G41240 // AT4G16370
GO:0031667	P	response to nutrient levels	10	218	367	28397	0.00067	0.0077	// AT3G08040 // AT5G27420 // AT4G19690 // AT1G74770 // AT3G56970 // AT3G56980 // AT2G05940 // AT2G41240 // AT1G62300 // AT2G23030
GO:0000041	P	transition metal ion transport	8	218	243	28397	0.00072	0.0082	// AT3G08040 // AT1G01580 // AT2G27550 // AT4G19690 // AT1G74770 // AT2G23030 // AT3G24240 // AT4G13235
GO:0009812	P	flavonoid metabolic process	8	218	251	28397	0.00088	0.0099	// AT3G52400 // AT1G27100 // AT1G50740 // AT5G35735 // AT5G13930 // AT5G08640 // AT1G76360 // AT2G05940
GO:0007154	P	cell communication	15	218	758	28397	0.00092	0.01	// AT3G08040 // AT5G27420 // AT1G69270 // AT3G52400 // AT4G19690 // AT1G74770 // AT2G23030 // AT5G64750 // AT3G45640 // AT3G56980 // AT2G05940 // AT2G41240 // AT1G62300 // AT1G28370 // AT3G56970
GO:0052545	P	callose localization	5	218	93	28397	0.00094	0.01	// AT3G02840 // AT4G34150 // AT2G39650 // AT4G39670 // AT3G55980
GO:0033037	P	polysaccharide localization	5	218	94	28397	0.00098	0.011	// AT3G02840 // AT4G34150 // AT2G39650 // AT4G39670 // AT3G55980
GO:0009416	P	response to light stimulus	20	218	1188	28397	0.00099	0.011	// AT1G07135 // AT3G55980 // AT2G40170 // AT1G80840 // AT3G60140 // AT4G17490 // AT4G34150 // AT4G16370 // AT2G41100 // AT5G08640 // AT2G26530 // AT5G59820 // AT2G22880 // AT5G13930 // AT4G25100 // AT3G45640 // AT1G27730 // AT2G40000 // AT5G45340 // AT5G20230
GO:0031668	P	cellular response to extracellular stimulus	10	218	388	28397	0.001	0.011	// AT3G08040 // AT5G27420 // AT4G19690 // AT1G74770 // AT3G56970 // AT3G56980 // AT2G05940 // AT2G41240 // AT1G62300 // AT2G23030
GO:0071496	P	cellular response to external stimulus	10	218	389	28397	0.001	0.011	// AT3G08040 // AT5G27420 // AT4G19690 // AT1G74770 // AT3G56970 // AT3G56980 // AT2G05940 // AT2G41240 // AT1G62300 // AT2G23030
GO:0016567	P	protein ubiquitination	8	218	266	28397	0.0013	0.014	// AT1G66160 // AT3G11840 // AT3G52450 // AT3G46620 // AT2G35930 // AT1G10560 // AT2G40170 // AT3G05200
GO:0042743	P	hydrogen peroxide metabolic process	9	218	335	28397	0.0014	0.015	// AT3G11840 // AT2G38470 // AT4G12720 // AT3G52400 // AT2G35930 // AT5G26920 // AT3G56400 // AT3G45640 // AT1G80840
GO:0009267	P	cellular response to starvation	9	218	336	28397	0.0014	0.015	// AT3G08040 // AT4G19690 // AT1G74770 // AT2G23030 // AT3G56980 // AT2G05940 // AT2G41240 // AT1G62300 // AT3G56970
GO:0009991	P	response to extracellular stimulus	10	218	406	28397	0.0014	0.015	// AT3G08040 // AT5G27420 // AT4G19690 // AT1G74770 // AT3G56970 // AT3G56980 // AT2G05940 // AT2G41240 // AT1G62300 // AT2G23030
GO:0010224	P	response to UV-B	5	218	104	28397	0.0015	0.016	// AT5G59820 // AT2G22880 // AT5G13930 // AT5G08640 // AT3G45640
GO:0010468	P	regulation of gene expression	35	218	2695	28397	0.0016	0.017	// AT5G62470 // AT1G80840 // AT3G49530 // AT5G47220 // AT4G17490 // AT5G23405 // AT3G24520 // AT2G30040 // AT5G64750 // AT3G45640 // AT1G74930 // AT1G28370 // AT2G38470 // AT1G27730 // AT2G37430 // AT2G40140 // AT4G25470 // AT3G56970 // AT2G41240 // AT2G46400 // AT1G62300 // AT5G47230 // AT2G46680 // AT5G51190 // AT3G56400 // AT3G56980 // AT3G55980 // AT4G34410 // AT4G18170 // AT4G31800 // AT4G17…
GO:0042594	P	response to starvation	9	218	344	28397	0.0016	0.017	// AT3G08040 // AT4G19690 // AT1G74770 // AT2G23030 // AT3G56980 // AT2G05940 // AT2G41240 // AT1G62300 // AT3G56970
GO:0060255	P	regulation of macromolecule metabolic process	36	218	2829	28397	0.0019	0.02	// AT5G62470 // AT1G80840 // AT3G49530 // AT4G12720 // AT4G17490 // AT5G23405 // AT3G24520 // AT5G47220 // AT2G30040 // AT5G64750 // AT3G45640 // AT1G74930 // AT1G28370 // AT2G38470 // AT1G27730 // AT2G37430 // AT2G40140 // AT4G25470 // AT3G56970 // AT2G41240 // AT2G46400 // AT1G62300 // AT5G47230 // AT2G46680 // AT5G51190 // AT3G56400 // AT3G56980 // AT3G55980 // AT4G34410 // AT4G18170 // AT4G31…
GO:0032446	P	protein modification by small protein conjugation	8	218	286	28397	0.002	0.021	// AT1G66160 // AT3G11840 // AT3G52450 // AT3G46620 // AT2G35930 // AT1G10560 // AT2G40170 // AT3G05200
GO:0009314	P	response to radiation	20	218	1263	28397	0.002	0.021	// AT1G07135 // AT3G55980 // AT2G40170 // AT1G80840 // AT3G60140 // AT4G17490 // AT4G34150 // AT4G16370 // AT2G41100 // AT5G08640 // AT2G26530 // AT5G59820 // AT2G22880 // AT5G13930 // AT4G25100 // AT3G45640 // AT1G27730 // AT2G40000 // AT5G45340 // AT5G20230
GO:0009987	P	cellular process	132	218	14419	28397	0.0024	0.025	// AT5G20420 // AT3G08040 // AT1G80840 // AT3G49530 // AT2G23030 // AT3G24240 // AT5G52270 // AT2G37430 // AT2G41280 // AT2G34180 // AT1G66160 // AT1G69270 // AT1G16130 // AT5G65690 // AT3G10930 // AT3G56980 // AT4G25470 // AT5G27420 // AT4G31940 // AT3G60140 // AT4G17230 // AT4G11280 // AT3G52400 // AT5G57510 // AT1G76650 // AT5G60200 // AT4G12470 // AT5G59270 // AT1G16110 // AT3G46620 // AT5G05…
GO:0031325	P	positive regulation of cellular metabolic process	12	218	615	28397	0.0033	0.034	// AT5G47220 // AT5G47230 // AT2G38470 // AT3G52400 // AT1G27100 // AT2G46680 // AT1G50740 // AT2G30040 // AT5G35735 // AT5G61600 // AT1G76360 // AT2G05940
GO:0006826	P	iron ion transport	5	218	126	28397	0.0034	0.035	// AT1G74770 // AT3G08040 // AT1G01580 // AT2G23030 // AT4G19690
GO:0009893	P	positive regulation of metabolic process	12	218	623	28397	0.0036	0.037	// AT5G47220 // AT5G47230 // AT2G38470 // AT3G52400 // AT1G27100 // AT2G46680 // AT1G50740 // AT2G30040 // AT5G35735 // AT5G61600 // AT1G76360 // AT2G05940
GO:0044249	P	cellular biosynthetic process	78	218	7737	28397	0.0037	0.038	// AT5G62470 // AT3G08040 // AT1G80840 // AT3G49530 // AT4G12720 // AT3G46620 // AT5G23405 // AT3G24520 // AT5G47220 // AT5G47230 // AT2G30040 // AT1G76360 // AT4G34410 // AT5G35735 // AT1G50740 // AT5G64750 // AT3G45640 // AT2G05940 // AT3G44260 // AT1G74930 // AT2G37430 // AT2G41280 // AT2G38470 // AT2G41260 // AT1G27730 // AT1G69270 // AT3G01290 // AT1G28370 // AT2G40140 // AT5G26920 // AT4G23…
GO:0048522	P	positive regulation of cellular process	14	218	793	28397	0.0037	0.038	// AT5G47220 // AT5G47230 // AT2G38470 // AT3G52400 // AT1G27100 // AT2G46680 // AT1G50740 // AT2G30040 // AT3G20600 // AT5G35735 // AT5G61600 // AT1G76360 // AT2G05940 // AT2G31880
GO:0019748	P	secondary metabolic process	19	218	1247	28397	0.0039	0.04	// AT4G18170 // AT1G78370 // AT2G40170 // AT2G38470 // AT2G46650 // AT3G52400 // AT1G27100 // AT3G24520 // AT5G08640 // AT1G50740 // AT1G76360 // AT5G35735 // AT5G13930 // AT3G56400 // AT3G45640 // AT2G41260 // AT2G05940 // AT5G45340 // AT1G62300
GO:0009699	P	phenylpropanoid biosynthetic process	8	218	327	28397	0.0043	0.044	// AT3G52400 // AT1G27100 // AT1G50740 // AT5G35735 // AT5G13930 // AT5G08640 // AT1G76360 // AT2G05940
GO:0010167	P	response to nitrate	6	218	199	28397	0.005	0.05	// AT3G08040 // AT3G01290 // AT4G19690 // AT1G74770 // AT2G23030 // AT4G12470
GO:0042435	P	indole derivative biosynthetic process	5	218	139	28397	0.005	0.05	// AT1G78370 // AT3G45640 // AT2G46650 // AT3G56400 // AT2G38470
GO:0042592	P	homeostatic process	10	218	488	28397	0.0051	0.051	// AT3G08040 // AT3G01290 // AT1G01580 // AT4G19690 // AT4G37390 // AT3G56970 // AT3G56980 // AT2G41240 // AT4G16370 // AT3G61190
GO:0009058	P	biosynthetic process	79	218	7962	28397	0.0053	0.053	// AT5G62470 // AT3G08040 // AT1G80840 // AT3G49530 // AT4G12720 // AT3G46620 // AT5G23405 // AT3G24520 // AT5G47220 // AT5G47230 // AT2G30040 // AT1G76360 // AT4G34410 // AT5G35735 // AT1G50740 // AT5G64750 // AT3G45640 // AT2G05940 // AT3G44260 // AT1G74930 // AT2G37430 // AT2G41280 // AT2G38470 // AT2G41260 // AT1G27730 // AT1G69270 // AT3G01290 // AT1G28370 // AT2G40140 // AT5G26920 // AT4G23…
GO:0043687	P	post-translational protein modification	27	218	2075	28397	0.0054	0.053	// AT1G16110 // AT3G24240 // AT4G12720 // AT3G46620 // AT3G62260 // AT2G30040 // AT2G23030 // AT2G30020 // AT3G45640 // AT2G05940 // AT2G34180 // AT1G66160 // AT1G69270 // AT1G16130 // AT1G10560 // AT2G31880 // AT3G56400 // AT1G76360 // AT2G29380 // AT2G40170 // AT3G11840 // AT3G52450 // AT3G52400 // AT2G35930 // AT3G05200 // AT2G39660 // AT5G59270
GO:0030001	P	metal ion transport	11	218	576	28397	0.0056	0.055	// AT3G08040 // AT5G20230 // AT3G53530 // AT3G01290 // AT1G01580 // AT2G27550 // AT4G19690 // AT1G74770 // AT2G23030 // AT3G24240 // AT4G13235
GO:0015706	P	nitrate transport	6	218	207	28397	0.006	0.059	// AT3G08040 // AT3G01290 // AT4G19690 // AT1G74770 // AT2G23030 // AT4G12470
GO:0006979	P	response to oxidative stress	11	218	582	28397	0.0061	0.059	// AT4G11280 // AT4G25100 // AT5G20230 // AT1G69270 // AT4G12720 // AT5G59820 // AT5G13930 // AT3G45640 // AT4G17490 // AT2G40000 // AT1G27730
GO:0042434	P	indole derivative metabolic process	5	218	148	28397	0.0065	0.062	// AT1G78370 // AT3G45640 // AT2G46650 // AT3G56400 // AT2G38470
GO:0042430	P	indole and derivative metabolic process	5	218	148	28397	0.0065	0.062	// AT1G78370 // AT3G45640 // AT2G46650 // AT3G56400 // AT2G38470
GO:0006820	P	anion transport	8	218	350	28397	0.0064	0.062	// AT3G08040 // AT3G01290 // AT3G52400 // AT4G19690 // AT1G74770 // AT2G23030 // AT3G24240 // AT4G12470
GO:0006470	P	protein amino acid dephosphorylation	6	218	214	28397	0.007	0.067	// AT3G52400 // AT3G62260 // AT3G56400 // AT2G30020 // AT3G45640 // AT2G29380
GO:0009891	P	positive regulation of biosynthetic process	11	218	600	28397	0.0075	0.071	// AT5G47220 // AT5G47230 // AT3G52400 // AT1G27100 // AT2G46680 // AT1G50740 // AT2G30040 // AT5G35735 // AT5G61600 // AT1G76360 // AT2G05940
GO:0031328	P	positive regulation of cellular biosynthetic process	11	218	600	28397	0.0075	0.071	// AT5G47220 // AT5G47230 // AT3G52400 // AT1G27100 // AT2G46680 // AT1G50740 // AT2G30040 // AT5G35735 // AT5G61600 // AT1G76360 // AT2G05940
GO:0008152	P	metabolic process	123	218	13633	28397	0.008	0.076	// AT5G20420 // AT3G48310 // AT1G80840 // AT3G49530 // AT3G08040 // AT2G23030 // AT3G24240 // AT5G26190 // AT2G37430 // AT2G41280 // AT2G34180 // AT1G66160 // AT1G69270 // AT3G54940 // AT1G16130 // AT5G65690 // AT3G10930 // AT5G61600 // AT3G56980 // AT4G25470 // AT5G27420 // AT4G31940 // AT3G60140 // AT4G17230 // AT4G11280 // AT3G52400 // AT1G76650 // AT5G60200 // AT4G12470 // AT5G59270 // AT1G16…
GO:0044237	P	cellular metabolic process	106	218	11509	28397	0.0096	0.091	// AT5G20420 // AT3G08040 // AT1G80840 // AT3G49530 // AT2G23030 // AT3G24240 // AT2G37430 // AT2G41280 // AT2G34180 // AT1G66160 // AT1G69270 // AT1G16130 // AT5G65690 // AT3G10930 // AT3G56980 // AT4G25470 // AT5G27420 // AT4G17230 // AT4G11280 // AT3G52400 // AT1G76650 // AT5G60200 // AT4G12470 // AT5G59270 // AT1G16110 // AT3G46620 // AT3G48580 // AT2G30040 // AT5G35735 // AT5G64750 // AT3G01…
GO:0006633	P	fatty acid biosynthetic process	7	218	303	28397	0.0099	0.093	// AT1G80840 // AT5G20230 // AT1G76650 // AT4G24380 // AT5G59820 // AT3G61190 // AT1G27730
GO:0016311	P	dephosphorylation	6	218	245	28397	0.013	0.12	// AT3G52400 // AT3G62260 // AT3G56400 // AT2G30020 // AT3G45640 // AT2G29380
GO:0009411	P	response to UV	6	218	247	28397	0.013	0.12	// AT5G59820 // AT5G08640 // AT2G22880 // AT5G13930 // AT3G45640 // AT4G16370
GO:0015674	P	di-, tri-valent inorganic cation transport	7	218	321	28397	0.013	0.12	// AT3G08040 // AT5G20230 // AT3G01290 // AT1G01580 // AT4G19690 // AT1G74770 // AT2G23030
GO:0006464	P	protein modification process	32	218	2773	28397	0.014	0.13	// AT3G04640 // AT1G16110 // AT3G24240 // AT4G12720 // AT3G46620 // AT3G62260 // AT2G30040 // AT1G76360 // AT2G23030 // AT2G30020 // AT3G45640 // AT2G05940 // AT2G41280 // AT2G34180 // AT1G66160 // AT1G69270 // AT3G01290 // AT1G16130 // AT5G17350 // AT1G10560 // AT2G31880 // AT3G56400 // AT3G52450 // AT2G29380 // AT2G40170 // AT3G11840 // AT2G26190 // AT3G52400 // AT2G35930 // AT3G05200 // AT2G39…
GO:0009698	P	phenylpropanoid metabolic process	8	218	405	28397	0.014	0.13	// AT3G52400 // AT1G27100 // AT1G50740 // AT5G35735 // AT5G13930 // AT5G08640 // AT1G76360 // AT2G05940
GO:0070647	P	protein modification by small protein conjugation or removal	8	218	418	28397	0.017	0.15	// AT1G66160 // AT3G11840 // AT3G52450 // AT3G46620 // AT2G35930 // AT1G10560 // AT2G40170 // AT3G05200
GO:0015698	P	inorganic anion transport	6	218	266	28397	0.018	0.17	// AT3G08040 // AT3G01290 // AT4G19690 // AT1G74770 // AT2G23030 // AT4G12470
GO:0006812	P	cation transport	12	218	813	28397	0.025	0.23	// AT3G08040 // AT5G20230 // AT3G53530 // AT3G01290 // AT3G52400 // AT1G01580 // AT2G27550 // AT4G19690 // AT1G74770 // AT2G23030 // AT3G24240 // AT4G13235
GO:0006811	P	ion transport	14	218	1019	28397	0.027	0.25	// AT3G08040 // AT5G20230 // AT3G53530 // AT1G74770 // AT3G01290 // AT3G52400 // AT1G01580 // AT2G27550 // AT4G19690 // AT1G01340 // AT2G23030 // AT3G24240 // AT4G13235 // AT4G12470
GO:0010876	P	lipid localization	6	218	293	28397	0.028	0.25	// AT4G39670 // AT2G40170 // AT3G22640 // AT3G53980 // AT5G54740 // AT4G12470
GO:0043543	P	protein amino acid acylation	9	218	560	28397	0.031	0.28	// AT3G04640 // AT3G11840 // AT2G26190 // AT1G69270 // AT3G01290 // AT5G17350 // AT2G39660 // AT2G05940 // AT2G41280
GO:0009408	P	response to heat	6	218	303	28397	0.032	0.28	// AT4G17250 // AT4G39670 // AT3G50970 // AT2G38470 // AT5G59820 // AT3G61190
GO:0044238	P	primary metabolic process	104	218	11717	28397	0.032	0.29	// AT5G20420 // AT3G08040 // AT1G80840 // AT3G49530 // AT2G23030 // AT3G24240 // AT2G37430 // AT2G41280 // AT2G34180 // AT1G66160 // AT1G69270 // AT3G54940 // AT1G16130 // AT5G65690 // AT3G10930 // AT3G56980 // AT4G25470 // AT5G27420 // AT3G60140 // AT4G17230 // AT4G11280 // AT3G52400 // AT1G76650 // AT5G60200 // AT5G59270 // AT1G16110 // AT3G46620 // AT3G48580 // AT2G30040 // AT5G35735 // AT5G64…
GO:0009845	P	seed germination	5	218	233	28397	0.036	0.32	// AT1G18100 // AT3G22640 // AT1G10560 // AT2G40170 // AT2G35300
GO:0043412	P	macromolecule modification	33	218	3199	28397	0.05	0.44	// AT3G04640 // AT1G16110 // AT3G24240 // AT4G12720 // AT3G46620 // AT3G62260 // AT2G30040 // AT1G76360 // AT2G23030 // AT2G30020 // AT3G45640 // AT2G05940 // AT3G44260 // AT2G41280 // AT2G34180 // AT1G66160 // AT1G69270 // AT3G01290 // AT1G16130 // AT5G17350 // AT1G10560 // AT2G31880 // AT3G56400 // AT3G52450 // AT2G29380 // AT2G40170 // AT3G11840 // AT2G26190 // AT3G52400 // AT2G35930 // AT3G05…
GO:0006807	P	nitrogen compound metabolic process	54	218	5675	28397	0.05	0.44	// AT5G20420 // AT5G62470 // AT1G80840 // AT3G49530 // AT5G47220 // AT3G46620 // AT5G23405 // AT3G24520 // AT2G30040 // AT5G64750 // AT3G45640 // AT3G44260 // AT1G74930 // AT2G37430 // AT4G37290 // AT2G38470 // AT1G27730 // AT4G17490 // AT1G28370 // AT2G40140 // AT4G25470 // AT4G23590 // AT2G39650 // AT3G55840 // AT3G56970 // AT1G78370 // AT2G47770 // AT2G41240 // AT2G46650 // AT2G46400 // AT1G62…
GO:0018409	P	peptide or protein amino-terminal blocking	8	218	529	28397	0.054	0.47	// AT3G11840 // AT2G26190 // AT1G69270 // AT3G01290 // AT5G17350 // AT2G39660 // AT2G05940 // AT2G41280
GO:0018377	P	protein myristoylation	8	218	529	28397	0.054	0.47	// AT3G11840 // AT2G26190 // AT1G69270 // AT3G01290 // AT5G17350 // AT2G39660 // AT2G05940 // AT2G41280
GO:0006499	P	N-terminal protein myristoylation	8	218	529	28397	0.054	0.47	// AT3G11840 // AT2G26190 // AT1G69270 // AT3G01290 // AT5G17350 // AT2G39660 // AT2G05940 // AT2G41280
GO:0006498	P	N-terminal protein lipidation	8	218	529	28397	0.054	0.47	// AT3G11840 // AT2G26190 // AT1G69270 // AT3G01290 // AT5G17350 // AT2G39660 // AT2G05940 // AT2G41280
GO:0018319	P	protein amino acid myristoylation	8	218	529	28397	0.054	0.47	// AT3G11840 // AT2G26190 // AT1G69270 // AT3G01290 // AT5G17350 // AT2G39660 // AT2G05940 // AT2G41280
GO:0031365	P	N-terminal protein amino acid modification	8	218	533	28397	0.056	0.48	// AT3G11840 // AT2G26190 // AT1G69270 // AT3G01290 // AT5G17350 // AT2G39660 // AT2G05940 // AT2G41280
GO:0006796	P	phosphate metabolic process	18	218	1571	28397	0.061	0.52	// AT2G34180 // AT2G30020 // AT1G69270 // AT1G16110 // AT3G52400 // AT1G16130 // AT3G62260 // AT5G59270 // AT2G30040 // AT2G31880 // AT3G45640 // AT3G56400 // AT3G24240 // AT2G39660 // AT1G76360 // AT2G05940 // AT2G29380 // AT2G23030
GO:0006793	P	phosphorus metabolic process	18	218	1572	28397	0.061	0.52	// AT2G34180 // AT2G30020 // AT1G69270 // AT1G16110 // AT3G52400 // AT1G16130 // AT3G62260 // AT5G59270 // AT2G30040 // AT2G31880 // AT3G45640 // AT3G56400 // AT3G24240 // AT2G39660 // AT1G76360 // AT2G05940 // AT2G29380 // AT2G23030
GO:0016070	P	RNA metabolic process	37	218	3734	28397	0.063	0.53	// AT5G62470 // AT1G80840 // AT3G49530 // AT5G47220 // AT4G17490 // AT5G23405 // AT3G24520 // AT2G30040 // AT5G64750 // AT3G45640 // AT3G44260 // AT1G74930 // AT1G28370 // AT2G38470 // AT1G27730 // AT2G37430 // AT2G40140 // AT4G25470 // AT3G56970 // AT2G41240 // AT2G46400 // AT1G62300 // AT5G47230 // AT3G28956 // AT2G46680 // AT5G51190 // AT3G56400 // AT3G56980 // AT3G55980 // AT4G34410 // AT4G18…
GO:0006497	P	protein amino acid lipidation	8	218	551	28397	0.065	0.55	// AT3G11840 // AT2G26190 // AT1G69270 // AT3G01290 // AT5G17350 // AT2G39660 // AT2G05940 // AT2G41280
GO:0042158	P	lipoprotein biosynthetic process	8	218	551	28397	0.065	0.55	// AT3G11840 // AT2G26190 // AT1G69270 // AT3G01290 // AT5G17350 // AT2G39660 // AT2G05940 // AT2G41280
GO:0042157	P	lipoprotein metabolic process	8	218	552	28397	0.066	0.55	// AT3G11840 // AT2G26190 // AT1G69270 // AT3G01290 // AT5G17350 // AT2G39660 // AT2G05940 // AT2G41280
GO:0048609	P	reproductive process in a multicellular organism	6	218	378	28397	0.074	0.62	// AT2G40170 // AT1G64110 // AT2G41850 // AT5G44120 // AT2G35300 // AT2G41280
GO:0006631	P	fatty acid metabolic process	8	218	587	28397	0.086	0.72	// AT1G80840 // AT1G27730 // AT1G76650 // AT3G61190 // AT4G24380 // AT5G59820 // AT3G17520 // AT5G20230
GO:0048316	P	seed development	9	218	696	28397	0.092	0.76	// AT2G40170 // AT1G69270 // AT2G41260 // AT5G44120 // AT3G17520 // AT3G53040 // AT2G35300 // AT2G41280 // AT1G30370
GO:0032504	P	multicellular organism reproduction	6	218	405	28397	0.095	0.79	// AT2G40170 // AT1G64110 // AT2G41850 // AT5G44120 // AT2G35300 // AT2G41280
GO:0006468	P	protein amino acid phosphorylation	13	218	1134	28397	0.1	0.83	// AT2G34180 // AT1G69270 // AT1G16110 // AT1G16130 // AT2G30040 // AT2G31880 // AT3G45640 // AT2G23030 // AT3G24240 // AT2G39660 // AT1G76360 // AT2G05940 // AT5G59270
GO:0018193	P	peptidyl-amino acid modification	8	218	610	28397	0.1	0.83	// AT3G11840 // AT2G26190 // AT1G69270 // AT3G01290 // AT5G17350 // AT2G39660 // AT2G05940 // AT2G41280
GO:0010154	P	fruit development	9	218	721	28397	0.11	0.88	// AT2G40170 // AT1G69270 // AT2G41260 // AT5G44120 // AT3G17520 // AT3G53040 // AT2G35300 // AT2G41280 // AT1G30370
GO:0019725	P	cellular homeostasis	5	218	328	28397	0.11	0.91	// AT3G01290 // AT3G08040 // AT4G16370 // AT3G61190 // AT4G19690
GO:0019684	P	photosynthesis, light reaction	5	218	333	28397	0.12	0.95	// AT3G45640 // AT4G12470 // AT5G26920 // AT3G56400 // AT4G12720
GO:0015979	P	photosynthesis	6	218	435	28397	0.12	0.98	// AT1G27730 // AT4G12720 // AT5G26920 // AT3G56400 // AT3G45640 // AT4G12470
GO:0009790	P	embryonic development	8	218	638	28397	0.12	0.98	// AT2G40170 // AT1G69270 // AT4G15910 // AT4G01360 // AT2G41260 // AT3G17520 // AT3G53040 // AT2G35300
GO:0009059	P	macromolecule biosynthetic process	48	218	5312	28397	0.12	0.99	// AT5G62470 // AT3G08040 // AT1G80840 // AT3G49530 // AT4G12720 // AT4G17490 // AT5G23405 // AT3G24520 // AT5G47220 // AT2G30040 // AT5G64750 // AT3G45640 // AT2G05940 // AT1G74930 // AT2G37430 // AT2G41280 // AT2G38470 // AT1G27730 // AT1G69270 // AT3G01290 // AT1G28370 // AT2G40140 // AT4G25470 // AT4G16370 // AT3G56970 // AT1G78370 // AT2G41240 // AT2G46400 // AT1G62300 // AT5G47230 // AT3G28…
GO:0010054	P	trichoblast differentiation	5	218	339	28397	0.12	0.99	// AT5G05500 // AT1G01750 // AT4G16370 // AT2G34910 // AT4G19690
GO:0022622	P	root system development	6	218	595	28397	0.31	1	// AT5G05500 // AT4G19690 // AT2G34910 // AT5G60200 // AT1G01750 // AT4G16370
GO:0048589	P	developmental growth	5	218	791	28397	0.73	1	// AT5G60200 // AT5G05500 // AT4G16370 // AT2G34910 // AT4G19690
GO:0046483	P	heterocycle metabolic process	7	218	1023	28397	0.67	1	// AT2G38470 // AT1G78370 // AT4G24380 // AT3G56400 // AT3G45640 // AT2G47770 // AT2G46650
GO:0019538	P	protein metabolic process	34	218	5220	28397	0.88	1	// AT3G04640 // AT1G16110 // AT3G24240 // AT4G12720 // AT3G46620 // AT3G62260 // AT2G30040 // AT1G76360 // AT2G23030 // AT2G30020 // AT3G45640 // AT2G05940 // AT2G41280 // AT2G34180 // AT1G66160 // AT1G69270 // AT3G01290 // AT3G54940 // AT1G16130 // AT2G21510 // AT5G17350 // AT1G10560 // AT2G31880 // AT3G56400 // AT3G52450 // AT2G29380 // AT2G40170 // AT3G11840 // AT2G26190 // AT3G52400 // AT2G35…
GO:0048569	P	post-embryonic organ development	5	218	608	28397	0.5	1	// AT2G31880 // AT3G45640 // AT3G53040 // AT3G24240 // AT2G41850
GO:0006629	P	lipid metabolic process	14	218	1772	28397	0.5	1	// AT4G24380 // AT2G40170 // AT1G80840 // AT5G20230 // AT1G76650 // AT3G61190 // AT1G27730 // AT2G41260 // AT5G59820 // AT3G17520 // AT2G05940 // AT5G57240 // AT5G45340 // AT1G30370
GO:0000003	P	reproduction	16	218	2272	28397	0.68	1	// AT2G27550 // AT5G44120 // AT1G69270 // AT1G64110 // AT2G41850 // AT2G41260 // AT2G31880 // AT2G40170 // AT3G17520 // AT3G24240 // AT3G45640 // AT3G44260 // AT2G35300 // AT3G53040 // AT2G41280 // AT1G30370
GO:0010557	P	positive regulation of macromolecule biosynthetic process	5	218	491	28397	0.33	1	// AT2G30040 // AT5G47220 // AT5G47230 // AT2G46680 // AT5G61600
GO:0034637	P	cellular carbohydrate biosynthetic process	6	218	941	28397	0.73	1	// AT3G08040 // AT4G12720 // AT1G78370 // AT5G65690 // AT3G56400 // AT2G46650
GO:0044255	P	cellular lipid metabolic process	12	218	1395	28397	0.39	1	// AT4G24380 // AT2G40170 // AT1G80840 // AT5G20230 // AT1G76650 // AT3G61190 // AT2G41260 // AT5G59820 // AT3G17520 // AT2G05940 // AT5G45340 // AT1G27730
GO:0006091	P	generation of precursor metabolites and energy	5	218	730	28397	0.66	1	// AT3G45640 // AT4G12470 // AT5G26920 // AT3G56400 // AT4G12720
GO:0007275	P	multicellular organismal development	33	218	3864	28397	0.28	1	// AT3G49530 // AT5G05500 // AT4G19690 // AT4G01360 // AT2G34910 // AT5G52310 // AT5G48070 // AT3G24240 // AT3G45640 // AT3G44260 // AT4G16370 // AT2G41280 // AT2G27550 // AT1G69270 // AT4G15910 // AT2G41850 // AT2G41260 // AT4G13235 // AT5G44120 // AT3G22640 // AT1G64110 // AT1G10560 // AT2G31880 // AT3G17520 // AT5G54740 // AT3G53040 // AT1G01750 // AT2G35300 // AT2G40170 // AT3G60140 // AT1G18…
GO:0009913	P	epidermal cell differentiation	5	218	467	28397	0.29	1	// AT5G05500 // AT1G01750 // AT4G16370 // AT2G34910 // AT4G19690
GO:0048856	P	anatomical structure development	23	218	3396	28397	0.77	1	// AT5G05500 // AT4G19690 // AT2G34910 // AT5G52310 // AT1G30370 // AT3G24240 // AT3G45640 // AT3G44260 // AT4G16370 // AT2G41280 // AT2G27550 // AT1G69270 // AT2G41850 // AT2G41260 // AT5G44120 // AT2G31880 // AT3G17520 // AT3G53040 // AT1G01750 // AT2G35300 // AT2G40170 // AT5G60200 // AT5G48070
GO:0010038	P	response to metal ion	6	218	610	28397	0.33	1	// AT4G31940 // AT4G11280 // AT3G08040 // AT4G25100 // AT4G19690 // AT1G74770
GO:0010035	P	response to inorganic substance	12	218	1086	28397	0.13	1	// AT4G31940 // AT4G11280 // AT3G08040 // AT4G25100 // AT1G69270 // AT1G74770 // AT1G18100 // AT4G19690 // AT3G01290 // AT2G23030 // AT4G17490 // AT4G12470
GO:0009791	P	post-embryonic development	19	218	2188	28397	0.32	1	// AT2G27550 // AT5G44120 // AT3G22640 // AT1G69270 // AT1G18100 // AT4G19690 // AT2G41850 // AT2G41260 // AT1G10560 // AT2G40170 // AT3G17520 // AT3G24240 // AT3G45640 // AT3G44260 // AT2G31880 // AT2G35300 // AT3G53040 // AT2G41280 // AT1G30370
GO:0044267	P	cellular protein metabolic process	33	218	4775	28397	0.77	1	// AT3G04640 // AT1G16110 // AT3G24240 // AT4G12720 // AT3G46620 // AT3G62260 // AT2G30040 // AT1G76360 // AT2G23030 // AT2G30020 // AT3G45640 // AT2G05940 // AT2G41280 // AT2G34180 // AT1G66160 // AT1G69270 // AT3G01290 // AT1G16130 // AT2G21510 // AT5G17350 // AT1G10560 // AT2G31880 // AT3G56400 // AT3G52450 // AT2G29380 // AT2G40170 // AT3G11840 // AT2G26190 // AT3G52400 // AT2G35930 // AT3G05…
GO:0044264	P	cellular polysaccharide metabolic process	5	218	601	28397	0.49	1	// AT1G78370 // AT3G08040 // AT3G48580 // AT5G48070 // AT4G12720
GO:0044262	P	cellular carbohydrate metabolic process	9	218	1778	28397	0.93	1	// AT3G08040 // AT4G12720 // AT1G78370 // AT3G48580 // AT5G65690 // AT3G56400 // AT5G03860 // AT2G46650 // AT5G48070
GO:0044260	P	cellular macromolecule metabolic process	71	218	8616	28397	0.26	1	// AT3G04640 // AT1G16110 // AT3G08040 // AT1G80840 // AT3G49530 // AT4G12720 // AT3G46620 // AT5G23405 // AT3G24520 // AT5G47220 // AT3G62260 // AT3G48580 // AT2G30040 // AT1G76360 // AT4G34410 // AT2G23030 // AT3G24240 // AT3G45640 // AT2G05940 // AT3G44260 // AT1G74930 // AT2G37430 // AT2G41280 // AT2G38470 // AT2G34180 // AT1G66160 // AT1G27730 // AT1G69270 // AT3G01290 // AT1G28370 // AT1G16…
GO:0050793	P	regulation of developmental process	6	218	844	28397	0.63	1	// AT2G27550 // AT2G40170 // AT1G18100 // AT1G10560 // AT2G31880 // AT5G60200
GO:0009888	P	tissue development	9	218	1015	28397	0.38	1	// AT2G40170 // AT1G69270 // AT5G05500 // AT4G19690 // AT2G34910 // AT5G48070 // AT5G60200 // AT1G01750 // AT4G16370
GO:0051239	P	regulation of multicellular organismal process	6	218	694	28397	0.44	1	// AT2G27550 // AT2G40170 // AT1G18100 // AT1G10560 // AT2G31880 // AT5G60200
GO:0051173	P	positive regulation of nitrogen compound metabolic process	5	218	480	28397	0.31	1	// AT2G30040 // AT5G47220 // AT5G47230 // AT2G46680 // AT5G61600
GO:0048608	P	reproductive structure development	15	218	1722	28397	0.35	1	// AT2G27550 // AT5G44120 // AT1G69270 // AT2G41850 // AT2G41260 // AT2G31880 // AT2G40170 // AT3G17520 // AT3G24240 // AT3G45640 // AT3G44260 // AT2G35300 // AT3G53040 // AT2G41280 // AT1G30370
GO:0048731	P	system development	16	218	2083	28397	0.54	1	// AT2G40170 // AT1G69270 // AT5G05500 // AT4G19690 // AT2G41850 // AT2G41260 // AT2G34910 // AT5G52310 // AT5G48070 // AT3G24240 // AT3G45640 // AT5G60200 // AT3G53040 // AT1G01750 // AT4G16370 // AT2G31880
GO:0045935	P	positive regulation of nucleobase, nucleoside, nucleotide and nucleic acid metabolic process	5	218	479	28397	0.31	1	// AT2G30040 // AT5G47220 // AT5G47230 // AT2G46680 // AT5G61600
GO:0022414	P	reproductive process	16	218	2224	28397	0.64	1	// AT2G27550 // AT5G44120 // AT1G69270 // AT1G64110 // AT2G41850 // AT2G41260 // AT2G31880 // AT2G40170 // AT3G17520 // AT3G24240 // AT3G45640 // AT3G44260 // AT2G35300 // AT3G53040 // AT2G41280 // AT1G30370
GO:0008610	P	lipid biosynthetic process	10	218	1159	28397	0.4	1	// AT4G24380 // AT2G40170 // AT1G80840 // AT5G20230 // AT1G76650 // AT2G41260 // AT5G59820 // AT3G61190 // AT2G05940 // AT1G27730
GO:0005975	P	carbohydrate metabolic process	13	218	2249	28397	0.89	1	// AT1G78370 // AT3G08040 // AT3G60140 // AT4G12720 // AT4G16370 // AT5G03860 // AT3G48580 // AT5G65690 // AT3G56400 // AT2G43610 // AT2G41850 // AT2G46650 // AT5G48070
GO:0005976	P	polysaccharide metabolic process	6	218	712	28397	0.47	1	// AT3G08040 // AT4G12720 // AT1G78370 // AT3G48580 // AT5G48070 // AT4G16370
GO:0048580	P	regulation of post-embryonic development	5	218	459	28397	0.28	1	// AT1G18100 // AT2G27550 // AT2G40170 // AT1G10560 // AT2G31880
GO:0048869	P	cellular developmental process	6	218	1453	28397	0.97	1	// AT5G05500 // AT1G64110 // AT4G19690 // AT2G34910 // AT1G01750 // AT4G16370
GO:0048513	P	organ development	16	218	2083	28397	0.54	1	// AT2G40170 // AT1G69270 // AT5G05500 // AT4G19690 // AT2G41850 // AT2G41260 // AT2G34910 // AT5G52310 // AT5G48070 // AT3G24240 // AT3G45640 // AT5G60200 // AT3G53040 // AT1G01750 // AT4G16370 // AT2G31880
GO:0003006	P	reproductive developmental process	15	218	2050	28397	0.61	1	// AT2G27550 // AT5G44120 // AT1G69270 // AT2G41850 // AT2G41260 // AT2G31880 // AT2G40170 // AT3G17520 // AT3G24240 // AT3G45640 // AT3G44260 // AT2G35300 // AT3G53040 // AT2G41280 // AT1G30370
GO:0055114	P	oxidation reduction	10	218	1364	28397	0.6	1	// AT4G31940 // AT3G48310 // AT1G01580 // AT1G54870 // AT4G13310 // AT5G08640 // AT3G55970 // AT5G26190 // AT5G45340 // AT1G30730
GO:0016051	P	carbohydrate biosynthetic process	7	218	1070	28397	0.72	1	// AT3G08040 // AT4G12720 // AT4G16370 // AT5G65690 // AT3G56400 // AT1G78370 // AT2G46650
GO:0044271	P	cellular nitrogen compound biosynthetic process	6	218	804	28397	0.58	1	// AT2G38470 // AT1G78370 // AT4G24380 // AT3G56400 // AT3G45640 // AT2G46650
GO:0030154	P	cell differentiation	6	218	1127	28397	0.87	1	// AT5G05500 // AT1G64110 // AT4G19690 // AT2G34910 // AT1G01750 // AT4G16370
GO:0008544	P	epidermis development	5	218	469	28397	0.29	1	// AT5G05500 // AT1G01750 // AT4G16370 // AT2G34910 // AT4G19690
GO:0006139	P	nucleobase, nucleoside, nucleotide and nucleic acid metabolic process	38	218	4798	28397	0.44	1	// AT5G20420 // AT5G62470 // AT1G80840 // AT3G49530 // AT5G47220 // AT4G17490 // AT5G23405 // AT3G24520 // AT2G30040 // AT5G64750 // AT3G45640 // AT3G44260 // AT1G74930 // AT1G28370 // AT2G38470 // AT1G27730 // AT2G37430 // AT2G40140 // AT4G25470 // AT3G56970 // AT2G41240 // AT2G46400 // AT1G62300 // AT5G47230 // AT3G28956 // AT2G46680 // AT5G51190 // AT3G56400 // AT3G56980 // AT3G55980 // AT4G34…
GO:0051254	P	positive regulation of RNA metabolic process	5	218	471	28397	0.3	1	// AT2G30040 // AT5G47220 // AT5G47230 // AT2G46680 // AT5G61600
GO:0048364	P	root development	6	218	594	28397	0.31	1	// AT5G05500 // AT4G19690 // AT2G34910 // AT5G60200 // AT1G01750 // AT4G16370
GO:0009056	P	catabolic process	13	218	2182	28397	0.86	1	// AT4G18170 // AT5G20420 // AT4G17250 // AT2G38470 // AT5G45340 // AT3G24520 // AT5G02020 // AT3G17520 // AT2G43610 // AT3G44260 // AT2G46650 // AT1G78370 // AT1G62300
GO:0010053	P	root epidermal cell differentiation	5	218	350	28397	0.14	1	// AT5G05500 // AT1G01750 // AT4G16370 // AT2G34910 // AT4G19690
GO:0010604	P	positive regulation of macromolecule metabolic process	5	218	508	28397	0.35	1	// AT2G30040 // AT5G47220 // AT5G47230 // AT2G46680 // AT5G61600
GO:0048437	P	floral organ development	5	218	605	28397	0.5	1	// AT2G31880 // AT3G45640 // AT3G53040 // AT3G24240 // AT2G41850
GO:0016043	P	cellular component organization	19	218	3141	28397	0.89	1	// AT5G20420 // AT1G80840 // AT3G60140 // AT4G12720 // AT3G01290 // AT3G52400 // AT5G23405 // AT2G35930 // AT2G41100 // AT2G40140 // AT5G26920 // AT2G30040 // AT4G34150 // AT3G56400 // AT3G02840 // AT3G11840 // AT2G41850 // AT4G16370 // AT2G38470
GO:0065008	P	regulation of biological quality	16	218	1654	28397	0.21	1	// AT1G78370 // AT3G08040 // AT3G01290 // AT4G16370 // AT5G05500 // AT4G19690 // AT2G34910 // AT4G37390 // AT5G13930 // AT3G56970 // AT2G39660 // AT3G56980 // AT2G41240 // AT2G46650 // AT1G01580 // AT3G61190
GO:0010015	P	root morphogenesis	5	218	439	28397	0.25	1	// AT5G05500 // AT1G01750 // AT4G16370 // AT2G34910 // AT4G19690
GO:0016310	P	phosphorylation	13	218	1354	28397	0.24	1	// AT2G34180 // AT1G69270 // AT1G16110 // AT1G16130 // AT2G30040 // AT2G31880 // AT3G45640 // AT2G23030 // AT3G24240 // AT2G39660 // AT1G76360 // AT2G05940 // AT5G59270
GO:0044248	P	cellular catabolic process	12	218	2095	28397	0.89	1	// AT4G18170 // AT5G20420 // AT4G17250 // AT2G38470 // AT5G45340 // AT3G24520 // AT5G02020 // AT3G17520 // AT1G78370 // AT3G44260 // AT2G46650 // AT1G62300
GO:0009793	P	embryonic development ending in seed dormancy	6	218	563	28397	0.27	1	// AT2G40170 // AT1G69270 // AT2G41260 // AT3G17520 // AT3G53040 // AT2G35300
GO:0034645	P	cellular macromolecule biosynthetic process	47	218	5243	28397	0.14	1	// AT5G62470 // AT3G08040 // AT1G80840 // AT3G49530 // AT4G12720 // AT4G17490 // AT5G23405 // AT3G24520 // AT5G47220 // AT2G30040 // AT5G64750 // AT3G45640 // AT2G05940 // AT1G74930 // AT2G37430 // AT2G41280 // AT2G38470 // AT1G27730 // AT1G69270 // AT3G01290 // AT1G28370 // AT2G40140 // AT4G25470 // AT3G56970 // AT1G78370 // AT2G41240 // AT2G46400 // AT1G62300 // AT5G47230 // AT3G28956 // AT5G61…
GO:0009653	P	anatomical structure morphogenesis	8	218	1783	28397	0.97	1	// AT2G40170 // AT5G05500 // AT4G19690 // AT2G34910 // AT3G24240 // AT5G60200 // AT1G01750 // AT4G16370
GO:0045893	P	positive regulation of transcription, DNA-dependent	5	218	467	28397	0.29	1	// AT2G30040 // AT5G47220 // AT5G47230 // AT2G46680 // AT5G61600
GO:0055085	P	transmembrane transport	7	218	648	28397	0.23	1	// AT3G08040 // AT1G01340 // AT1G17810 // AT4G19690 // AT3G24240 // AT4G24570 // AT4G16370
GO:0043170	P	macromolecule metabolic process	74	218	9246	28397	0.36	1	// AT3G04640 // AT1G16110 // AT3G08040 // AT1G80840 // AT3G49530 // AT4G12720 // AT3G46620 // AT5G23405 // AT3G24520 // AT5G47220 // AT3G62260 // AT3G48580 // AT2G30040 // AT1G76360 // AT4G34410 // AT2G23030 // AT3G24240 // AT3G45640 // AT2G05940 // AT3G44260 // AT1G74930 // AT2G37430 // AT2G41280 // AT2G38470 // AT5G61600 // AT2G34180 // AT1G66160 // AT1G27730 // AT1G69270 // AT3G01290 // AT1G28…
GO:0045941	P	positive regulation of transcription	5	218	467	28397	0.29	1	// AT2G30040 // AT5G47220 // AT5G47230 // AT2G46680 // AT5G61600
GO:0010628	P	positive regulation of gene expression	5	218	473	28397	0.3	1	// AT2G30040 // AT5G47220 // AT5G47230 // AT2G46680 // AT5G61600
GO:0032502	P	developmental process	33	218	4094	28397	0.41	1	// AT3G49530 // AT5G05500 // AT4G19690 // AT4G01360 // AT2G34910 // AT5G52310 // AT5G48070 // AT3G24240 // AT3G45640 // AT3G44260 // AT4G16370 // AT2G41280 // AT2G27550 // AT1G69270 // AT4G15910 // AT2G41850 // AT2G41260 // AT4G13235 // AT5G44120 // AT3G22640 // AT1G64110 // AT1G10560 // AT2G31880 // AT3G17520 // AT5G54740 // AT3G53040 // AT1G01750 // AT2G35300 // AT2G40170 // AT3G60140 // AT1G18…
GO:0032501	P	multicellular organismal process	35	218	4020	28397	0.24	1	// AT3G49530 // AT5G05500 // AT4G19690 // AT4G01360 // AT2G34910 // AT5G52310 // AT5G48070 // AT3G24240 // AT3G45640 // AT3G44260 // AT4G16370 // AT2G41280 // AT2G27550 // AT1G27730 // AT1G69270 // AT4G15910 // AT2G41850 // AT2G41260 // AT4G13235 // AT5G44120 // AT3G22640 // AT1G64110 // AT1G10560 // AT2G31880 // AT3G17520 // AT5G54740 // AT3G53040 // AT1G01750 // AT2G35300 // AT2G40170 // AT3G60…
GO:0040007	P	growth	6	218	949	28397	0.74	1	// AT1G27730 // AT5G05500 // AT4G19690 // AT2G34910 // AT5G60200 // AT4G16370
GO:0071554	P	cell wall organization or biogenesis	6	218	963	28397	0.75	1	// AT3G08040 // AT3G60140 // AT2G41850 // AT5G48070 // AT2G43610 // AT4G16370
GO:0010467	P	gene expression	37	218	4766	28397	0.5	1	// AT5G62470 // AT1G80840 // AT3G49530 // AT5G47220 // AT4G17490 // AT5G23405 // AT3G24520 // AT2G30040 // AT5G64750 // AT3G45640 // AT3G44260 // AT1G74930 // AT1G28370 // AT2G38470 // AT1G27730 // AT2G37430 // AT2G40140 // AT4G25470 // AT3G56970 // AT2G41240 // AT2G46400 // AT1G62300 // AT5G47230 // AT3G28956 // AT2G46680 // AT5G51190 // AT3G56400 // AT3G56980 // AT3G55980 // AT4G34410 // AT4G18…
GO:0009908	P	flower development	7	218	948	28397	0.59	1	// AT2G27550 // AT2G40170 // AT2G41850 // AT2G31880 // AT3G24240 // AT3G45640 // AT3G53040
GO:0007398	P	ectoderm development	5	218	469	28397	0.29	1	// AT5G05500 // AT1G01750 // AT4G16370 // AT2G34910 // AT4G19690
GO:0003700	F	transcription factor activity	33	218	1682	28397	8.9e-07	0.00022	// AT5G62470 // AT1G80840 // AT3G49530 // AT5G47220 // AT5G59820 // AT3G24520 // AT5G64750 // AT1G74930 // AT1G28370 // AT2G38470 // AT1G27730 // AT4G17490 // AT2G37430 // AT2G40140 // AT5G26920 // AT3G56970 // AT2G41240 // AT2G46400 // AT1G62300 // AT5G47230 // AT2G46680 // AT4G25470 // AT5G51190 // AT3G56400 // AT3G56980 // AT3G55980 // AT4G34410 // AT4G18170 // AT4G31800 // AT4G17230 // AT5G61…
GO:0030528	F	transcription regulator activity	33	218	1740	28397	1.8e-06	0.00023	// AT5G62470 // AT1G80840 // AT3G49530 // AT5G47220 // AT5G59820 // AT3G24520 // AT5G64750 // AT1G74930 // AT1G28370 // AT2G38470 // AT1G27730 // AT4G17490 // AT2G37430 // AT2G40140 // AT5G26920 // AT3G56970 // AT2G41240 // AT2G46400 // AT1G62300 // AT5G47230 // AT2G46680 // AT4G25470 // AT5G51190 // AT3G56400 // AT3G56980 // AT3G55980 // AT4G34410 // AT4G18170 // AT4G31800 // AT4G17230 // AT5G61…
GO:0003677	F	DNA binding	35	218	2399	28397	0.0002	0.016	// AT5G20420 // AT5G62470 // AT1G80840 // AT3G49530 // AT5G47220 // AT5G59820 // AT5G23405 // AT3G24520 // AT5G64750 // AT1G74930 // AT1G28370 // AT2G38470 // AT1G27730 // AT4G17490 // AT2G37430 // AT2G40140 // AT5G26920 // AT3G56970 // AT2G41240 // AT2G46400 // AT1G62300 // AT5G47230 // AT2G46680 // AT4G25470 // AT5G51190 // AT3G56400 // AT3G56980 // AT3G55980 // AT4G34410 // AT4G18170 // AT4G31…
GO:0043565	F	sequence-specific DNA binding	11	218	402	28397	0.00035	0.022	// AT4G18170 // AT1G80840 // AT4G31800 // AT3G24520 // AT5G26920 // AT5G43290 // AT3G56400 // AT2G46680 // AT1G62300 // AT2G46400 // AT1G27730
GO:0005488	F	binding	110	218	11247	28397	0.00078	0.039	// AT3G48310 // AT1G80840 // AT3G49530 // AT2G23030 // AT3G24240 // AT5G26190 // AT2G37430 // AT2G34180 // AT1G69270 // AT1G16130 // AT5G65690 // AT2G39350 // AT3G56980 // AT1G76650 // AT4G25470 // AT5G27420 // AT4G31940 // AT1G20823 // AT3G60140 // AT4G17230 // AT4G11280 // AT3G52400 // AT1G18100 // AT5G60200 // AT4G12470 // AT5G59270 // AT1G16110 // AT3G46620 // AT2G30040 // AT5G64750 // AT2G27…
GO:0008289	F	lipid binding	8	218	266	28397	0.0013	0.052	// AT2G27550 // AT1G18100 // AT4G39670 // AT3G53980 // AT3G61190 // AT5G54740 // AT5G57240 // AT4G12470
GO:0016881	F	acid-amino acid ligase activity	9	218	340	28397	0.0015	0.053	// AT1G66160 // AT3G11840 // AT5G27420 // AT3G52450 // AT3G46620 // AT2G35930 // AT1G10560 // AT4G37390 // AT3G05200
GO:0004842	F	ubiquitin-protein ligase activity	8	218	303	28397	0.0028	0.082	// AT1G66160 // AT3G11840 // AT5G27420 // AT3G52450 // AT3G46620 // AT2G35930 // AT1G10560 // AT3G05200
GO:0019787	F	small conjugating protein ligase activity	8	218	307	28397	0.003	0.082	// AT1G66160 // AT3G11840 // AT5G27420 // AT3G52450 // AT3G46620 // AT2G35930 // AT1G10560 // AT3G05200
GO:0016879	F	ligase activity, forming carbon-nitrogen bonds	9	218	393	28397	0.0039	0.096	// AT1G66160 // AT3G11840 // AT5G27420 // AT3G52450 // AT3G46620 // AT2G35930 // AT1G10560 // AT4G37390 // AT3G05200
GO:0004722	F	protein serine/threonine phosphatase activity	5	218	157	28397	0.0082	0.18	// AT3G62260 // AT3G20500 // AT2G29380 // AT2G30020 // AT4G11040
GO:0016874	F	ligase activity	9	218	517	28397	0.02	0.33	// AT1G66160 // AT3G11840 // AT5G27420 // AT3G52450 // AT3G46620 // AT2G35930 // AT1G10560 // AT4G37390 // AT3G05200
GO:0005516	F	calmodulin binding	5	218	190	28397	0.017	0.33	// AT1G01340 // AT2G41010 // AT4G23060 // AT2G26190 // AT5G26920
GO:0046872	F	metal ion binding	32	218	2853	28397	0.02	0.33	// AT3G48310 // AT1G16130 // AT3G46620 // AT3G10815 // AT5G26190 // AT5G45340 // AT1G27730 // AT1G74770 // AT3G20500 // AT1G01580 // AT4G13310 // AT2G40140 // AT5G59820 // AT2G47770 // AT1G20823 // AT2G46650 // AT5G20230 // AT1G10560 // AT3G55980 // AT4G25100 // AT4G31940 // AT5G27420 // AT3G53530 // AT1G76650 // AT2G41100 // AT2G37430 // AT4G30370 // AT3G05200 // AT3G55970 // AT5G60200 // AT5G66…
GO:0004721	F	phosphoprotein phosphatase activity	5	218	201	28397	0.021	0.33	// AT3G62260 // AT3G20500 // AT2G29380 // AT2G30020 // AT4G11040
GO:0046914	F	transition metal ion binding	27	218	2313	28397	0.02	0.33	// AT3G48310 // AT3G46620 // AT3G10815 // AT5G26190 // AT5G45340 // AT1G27730 // AT1G74770 // AT2G37430 // AT1G01580 // AT4G13310 // AT2G40140 // AT5G59820 // AT2G47770 // AT1G20823 // AT2G46650 // AT5G20230 // AT1G10560 // AT3G55980 // AT4G25100 // AT4G31940 // AT5G27420 // AT4G30370 // AT3G05200 // AT3G55970 // AT5G60200 // AT5G66070 // AT3G20395
GO:0043167	F	ion binding	33	218	3030	28397	0.026	0.36	// AT3G48310 // AT1G16130 // AT3G46620 // AT3G10815 // AT5G26190 // AT5G45340 // AT1G27730 // AT1G74770 // AT3G20500 // AT1G01580 // AT4G13310 // AT2G40140 // AT5G59820 // AT2G47770 // AT1G20823 // AT2G46650 // AT4G25100 // AT5G20230 // AT1G10560 // AT3G55980 // AT3G60140 // AT4G31940 // AT5G27420 // AT3G53530 // AT1G76650 // AT2G41100 // AT2G37430 // AT4G30370 // AT3G05200 // AT3G55970 // AT5G60…
GO:0043169	F	cation binding	33	218	3029	28397	0.026	0.36	// AT3G48310 // AT1G16130 // AT3G46620 // AT3G10815 // AT5G26190 // AT5G45340 // AT1G27730 // AT1G74770 // AT3G20500 // AT1G01580 // AT4G13310 // AT2G40140 // AT5G59820 // AT2G47770 // AT1G20823 // AT2G46650 // AT4G25100 // AT5G20230 // AT1G10560 // AT3G55980 // AT3G60140 // AT4G31940 // AT5G27420 // AT3G53530 // AT1G76650 // AT2G41100 // AT2G37430 // AT4G30370 // AT3G05200 // AT3G55970 // AT5G60…
GO:0016791	F	phosphatase activity	6	218	305	28397	0.032	0.4	// AT3G20500 // AT3G62260 // AT2G38600 // AT2G30020 // AT2G29380 // AT4G11040
GO:0004674	F	protein serine/threonine kinase activity	13	218	940	28397	0.031	0.4	// AT2G34180 // AT1G69270 // AT1G16110 // AT1G16130 // AT2G30040 // AT2G31880 // AT3G45640 // AT2G23030 // AT3G24240 // AT2G39660 // AT1G76360 // AT2G05940 // AT5G59270
GO:0005506	F	iron ion binding	8	218	499	28397	0.041	0.49	// AT4G31940 // AT3G48310 // AT2G46650 // AT1G01580 // AT4G13310 // AT3G55970 // AT2G47770 // AT5G45340
GO:0005515	F	protein binding	29	218	2709	28397	0.043	0.49	// AT4G11280 // AT1G80840 // AT2G38470 // AT4G12720 // AT1G01340 // AT3G20600 // AT3G45640 // AT2G34180 // AT2G41010 // AT1G78370 // AT2G21510 // AT5G26920 // AT3G55840 // AT3G56970 // AT5G13930 // AT2G40000 // AT1G62300 // AT4G25100 // AT3G56400 // AT3G56980 // AT1G01750 // AT2G26190 // AT4G31800 // AT4G17490 // AT3G52400 // AT4G23060 // AT2G41100 // AT5G61600 // AT3G61190
GO:0020037	F	heme binding	6	218	373	28397	0.071	0.76	// AT4G31940 // AT3G48310 // AT2G46650 // AT4G13310 // AT2G47770 // AT5G45340
GO:0042578	F	phosphoric ester hydrolase activity	6	218	381	28397	0.077	0.79	// AT3G20500 // AT3G62260 // AT2G38600 // AT2G30020 // AT2G29380 // AT4G11040
GO:0008270	F	zinc ion binding	17	218	1521	28397	0.08	0.79	// AT5G59820 // AT5G27420 // AT1G74770 // AT3G46620 // AT2G40140 // AT4G30370 // AT1G10560 // AT3G05200 // AT3G10815 // AT3G55980 // AT5G60200 // AT5G66070 // AT5G26190 // AT1G20823 // AT2G37430 // AT3G20395 // AT1G27730
GO:0004672	F	protein kinase activity	13	218	1113	28397	0.091	0.86	// AT2G34180 // AT1G69270 // AT1G16110 // AT1G16130 // AT2G30040 // AT2G31880 // AT3G45640 // AT2G23030 // AT3G24240 // AT2G39660 // AT1G76360 // AT2G05940 // AT5G59270
GO:0046906	F	tetrapyrrole binding	6	218	407	28397	0.097	0.89	// AT4G31940 // AT3G48310 // AT2G46650 // AT4G13310 // AT2G47770 // AT5G45340
GO:0017076	F	purine nucleotide binding	20	218	2595	28397	0.53	1	// AT5G20420 // AT2G34180 // AT5G47960 // AT1G69270 // AT1G16110 // AT1G72900 // AT1G01580 // AT1G16130 // AT1G64110 // AT1G30730 // AT2G30040 // AT2G31880 // AT5G65690 // AT2G23030 // AT3G24240 // AT2G39660 // AT1G76360 // AT2G05940 // AT2G39350 // AT5G59270
GO:0016787	F	hydrolase activity	20	218	3099	28397	0.82	1	// AT5G20420 // AT1G73540 // AT3G60140 // AT3G44260 // AT4G12720 // AT3G20500 // AT3G54940 // AT1G64110 // AT3G62260 // AT3G48580 // AT2G41850 // AT2G38600 // AT5G48070 // AT2G30020 // AT2G43610 // AT1G30370 // AT1G18300 // AT2G39350 // AT2G29380 // AT4G11040
GO:0016788	F	hydrolase activity, acting on ester bonds	8	218	1044	28397	0.55	1	// AT3G20500 // AT3G62260 // AT2G38600 // AT1G30370 // AT2G30020 // AT3G44260 // AT2G29380 // AT4G11040
GO:0016773	F	phosphotransferase activity, alcohol group as acceptor	13	218	1275	28397	0.19	1	// AT2G34180 // AT1G69270 // AT1G16110 // AT1G16130 // AT2G30040 // AT2G31880 // AT3G45640 // AT2G23030 // AT3G24240 // AT2G39660 // AT1G76360 // AT2G05940 // AT5G59270
GO:0016772	F	transferase activity, transferring phosphorus-containing groups	15	218	1590	28397	0.24	1	// AT2G34180 // AT3G28956 // AT1G69270 // AT1G16110 // AT1G16130 // AT2G30040 // AT1G76360 // AT2G31880 // AT3G45640 // AT2G23030 // AT3G24240 // AT2G39660 // AT2G33580 // AT2G05940 // AT5G59270
GO:0032559	F	adenyl ribonucleotide binding	17	218	2169	28397	0.5	1	// AT5G20420 // AT2G34180 // AT1G69270 // AT1G16110 // AT1G72900 // AT1G16130 // AT1G64110 // AT2G30040 // AT2G31880 // AT5G65690 // AT2G23030 // AT3G24240 // AT2G39660 // AT1G76360 // AT2G05940 // AT2G39350 // AT5G59270
GO:0032555	F	purine ribonucleotide binding	18	218	2429	28397	0.6	1	// AT5G20420 // AT2G34180 // AT5G47960 // AT1G69270 // AT1G16110 // AT1G72900 // AT1G16130 // AT1G64110 // AT2G30040 // AT2G31880 // AT5G65690 // AT2G23030 // AT3G24240 // AT2G39660 // AT1G76360 // AT2G05940 // AT2G39350 // AT5G59270
GO:0032553	F	ribonucleotide binding	18	218	2429	28397	0.6	1	// AT5G20420 // AT2G34180 // AT5G47960 // AT1G69270 // AT1G16110 // AT1G72900 // AT1G16130 // AT1G64110 // AT2G30040 // AT2G31880 // AT5G65690 // AT2G23030 // AT3G24240 // AT2G39660 // AT1G76360 // AT2G05940 // AT2G39350 // AT5G59270
GO:0000166	F	nucleotide binding	26	218	3438	28397	0.56	1	// AT5G20420 // AT1G16110 // AT4G12720 // AT1G01340 // AT1G54870 // AT2G30040 // AT2G23030 // AT3G24240 // AT2G05940 // AT2G47140 // AT2G34180 // AT5G47960 // AT1G69270 // AT1G72900 // AT1G01580 // AT1G16130 // AT5G65690 // AT2G39350 // AT3G28956 // AT1G64110 // AT2G31880 // AT1G76360 // AT5G59270 // AT5G58750 // AT2G39660 // AT1G30730
GO:0001883	F	purine nucleoside binding	19	218	2333	28397	0.43	1	// AT5G20420 // AT2G34180 // AT1G69270 // AT1G16110 // AT1G72900 // AT1G01580 // AT1G16130 // AT1G64110 // AT1G30730 // AT2G30040 // AT2G31880 // AT5G65690 // AT2G23030 // AT3G24240 // AT2G39660 // AT1G76360 // AT2G05940 // AT2G39350 // AT5G59270
GO:0001882	F	nucleoside binding	19	218	2341	28397	0.44	1	// AT5G20420 // AT2G34180 // AT1G69270 // AT1G16110 // AT1G72900 // AT1G01580 // AT1G16130 // AT1G64110 // AT1G30730 // AT2G30040 // AT2G31880 // AT5G65690 // AT2G23030 // AT3G24240 // AT2G39660 // AT1G76360 // AT2G05940 // AT2G39350 // AT5G59270
GO:0016740	F	transferase activity	22	218	3012	28397	0.63	1	// AT1G16110 // AT4G11280 // AT3G48580 // AT2G30040 // AT2G33580 // AT2G23030 // AT3G24240 // AT3G45640 // AT2G05940 // AT2G34180 // AT5G48070 // AT1G69270 // AT1G78370 // AT1G16130 // AT4G23590 // AT5G13930 // AT3G28956 // AT2G31880 // AT1G76360 // AT2G39660 // AT5G59270 // AT5G03860
GO:0004553	F	hydrolase activity, hydrolyzing O-glycosyl compounds	5	218	423	28397	0.23	1	// AT2G41850 // AT2G43610 // AT5G48070 // AT3G60140 // AT3G48580
GO:0022891	F	substrate-specific transmembrane transporter activity	5	218	828	28397	0.76	1	// AT1G01340 // AT3G08040 // AT1G17810 // AT4G19690 // AT4G24570
GO:0009055	F	electron carrier activity	7	218	525	28397	0.11	1	// AT4G31940 // AT3G48310 // AT5G20230 // AT1G01580 // AT4G13310 // AT5G45340 // AT1G30730
GO:0022892	F	substrate-specific transporter activity	8	218	957	28397	0.45	1	// AT5G46050 // AT3G08040 // AT1G01340 // AT1G17810 // AT4G39670 // AT4G19690 // AT4G24570 // AT4G16370
GO:0016798	F	hydrolase activity, acting on glycosyl bonds	5	218	448	28397	0.26	1	// AT2G41850 // AT2G43610 // AT5G48070 // AT3G60140 // AT3G48580
GO:0016491	F	oxidoreductase activity	12	218	1691	28397	0.65	1	// AT4G31940 // AT3G48310 // AT4G25100 // AT1G01580 // AT1G54870 // AT4G13310 // AT5G08640 // AT3G55970 // AT5G26190 // AT5G45340 // AT1G30730 // AT2G47140
GO:0016705	F	oxidoreductase activity, acting on paired donors, with incorporation or reduction of molecular oxygen	6	218	462	28397	0.15	1	// AT4G31940 // AT3G48310 // AT4G13310 // AT5G08640 // AT3G55970 // AT5G45340
GO:0005215	F	transporter activity	10	218	1300	28397	0.54	1	// AT5G46050 // AT3G08040 // AT1G01340 // AT1G17810 // AT4G39670 // AT4G19690 // AT4G24570 // AT2G39350 // AT4G16370 // AT1G59740
GO:0022857	F	transmembrane transporter activity	6	218	1020	28397	0.8	1	// AT3G08040 // AT1G01340 // AT1G17810 // AT4G19690 // AT4G24570 // AT2G39350
GO:0003676	F	nucleic acid binding	36	218	4194	28397	0.26	1	// AT5G20420 // AT5G62470 // AT1G80840 // AT3G49530 // AT5G47220 // AT5G59820 // AT5G23405 // AT3G24520 // AT5G64750 // AT3G44260 // AT1G74930 // AT1G28370 // AT2G38470 // AT1G27730 // AT4G17490 // AT2G37430 // AT2G40140 // AT5G26920 // AT3G56970 // AT2G41240 // AT2G46400 // AT1G62300 // AT5G47230 // AT2G46680 // AT4G25470 // AT5G51190 // AT3G56400 // AT3G56980 // AT3G55980 // AT4G34410 // AT4G18…
GO:0005524	F	ATP binding	16	218	1996	28397	0.47	1	// AT5G20420 // AT2G34180 // AT1G69270 // AT1G16110 // AT1G16130 // AT1G64110 // AT2G30040 // AT2G31880 // AT5G65690 // AT2G23030 // AT3G24240 // AT2G39660 // AT1G76360 // AT2G05940 // AT2G39350 // AT5G59270
GO:0016301	F	kinase activity	14	218	1356	28397	0.16	1	// AT2G34180 // AT1G69270 // AT1G16110 // AT1G16130 // AT2G30040 // AT1G76360 // AT2G31880 // AT3G45640 // AT2G23030 // AT3G24240 // AT2G39660 // AT2G33580 // AT2G05940 // AT5G59270
GO:0030554	F	adenyl nucleotide binding	19	218	2331	28397	0.43	1	// AT5G20420 // AT2G34180 // AT1G69270 // AT1G16110 // AT1G72900 // AT1G01580 // AT1G16130 // AT1G64110 // AT1G30730 // AT2G30040 // AT2G31880 // AT5G65690 // AT2G23030 // AT3G24240 // AT2G39660 // AT1G76360 // AT2G05940 // AT2G39350 // AT5G59270
GO:0003824	F	catalytic activity	62	218	8787	28397	0.81	1	// AT5G20420 // AT1G16110 // AT3G48310 // AT2G30020 // AT4G12720 // AT3G46620 // AT5G03860 // AT1G54870 // AT3G62260 // AT3G48580 // AT2G30040 // AT1G76360 // AT4G37390 // AT2G23030 // AT3G24240 // AT3G45640 // AT2G05940 // AT5G26190 // AT5G45340 // AT3G44260 // AT4G11040 // AT2G34180 // AT1G66160 // AT1G69270 // AT3G20500 // AT3G54940 // AT1G16130 // AT4G13310 // AT2G41850 // AT4G23590 // AT2G38…
GO:0048037	F	cofactor binding	5	218	479	28397	0.31	1	// AT4G23590 // AT4G11280 // AT1G01580 // AT1G30730 // AT4G12720
GO:0005911	C	cell-cell junction	9	218	854	28397	0.21	1	// AT2G25980 // AT3G01290 // AT3G52400 // AT4G13310 // AT2G41100 // AT4G34150 // AT4G25580 // AT4G12470 // AT4G16370
GO:0009507	C	chloroplast	19	218	3959	28397	0.99	1	// AT4G31940 // AT1G78370 // AT1G73540 // AT4G25100 // AT2G14247 // AT1G13540 // AT2G26530 // AT1G54870 // AT4G15910 // AT4G01360 // AT5G17350 // AT5G56980 // AT5G38344 // AT5G66650 // AT4G24380 // AT2G39660 // AT1G76360 // AT1G18300 // AT1G20823
GO:0044424	C	intracellular part	145	218	19957	28397	0.9	1	// AT1G80840 // AT3G49530 // AT4G37390 // AT2G23030 // AT3G52450 // AT5G52270 // AT1G30190 // AT5G26190 // AT2G37430 // AT1G66160 // AT1G69270 // AT4G15910 // AT5G56980 // AT2G21820 // AT3G55840 // AT3G10930 // AT3G61190 // AT3G56980 // AT1G76650 // AT4G25470 // AT4G31940 // AT2G40000 // AT4G17230 // AT4G11280 // AT5G57510 // AT1G18100 // AT5G60200 // AT5G62470 // AT3G46620 // AT1G13540 // AT5G36…
GO:0044425	C	membrane part	20	218	2448	28397	0.42	1	// AT3G04640 // AT1G16110 // AT2G25980 // AT5G20230 // AT1G16130 // AT3G01290 // AT3G52400 // AT1G01580 // AT1G17810 // AT4G13310 // AT4G19690 // AT2G47770 // AT4G34150 // AT3G20600 // AT1G07135 // AT5G52270 // AT4G25580 // AT4G12470 // AT4G16370 // AT2G41100
GO:0044422	C	organelle part	9	218	3385	28397	1	1	// AT4G25100 // AT3G01290 // AT2G39660 // AT2G41100 // AT4G19690 // AT5G13930 // AT4G24570 // AT2G47770 // AT2G46400
GO:0031224	C	intrinsic to membrane	11	218	1174	28397	0.29	1	// AT3G04640 // AT1G16110 // AT5G20230 // AT1G16130 // AT1G01580 // AT1G17810 // AT4G19690 // AT2G47770 // AT3G20600 // AT1G07135 // AT5G52270
GO:0044464	C	cell part	176	218	22455	28397	0.31	1	// AT5G46050 // AT3G08040 // AT1G80840 // AT3G49530 // AT1G15010 // AT4G37390 // AT2G23030 // AT3G52450 // AT5G52270 // AT1G30190 // AT5G26190 // AT2G37430 // AT2G34180 // AT1G66160 // AT1G69270 // AT1G16130 // AT4G15910 // AT5G56980 // AT2G21820 // AT3G55840 // AT2G39350 // AT3G10930 // AT3G61190 // AT5G61600 // AT3G56980 // AT1G76650 // AT4G25470 // AT4G31940 // AT1G20823 // AT5G27420 // AT4G17…
GO:0005622	C	intracellular	145	218	20042	28397	0.92	1	// AT1G80840 // AT3G49530 // AT4G37390 // AT2G23030 // AT3G52450 // AT5G52270 // AT1G30190 // AT5G26190 // AT2G37430 // AT1G66160 // AT1G69270 // AT4G15910 // AT5G56980 // AT2G21820 // AT3G55840 // AT3G10930 // AT3G61190 // AT3G56980 // AT1G76650 // AT4G25470 // AT4G31940 // AT2G40000 // AT4G17230 // AT4G11280 // AT5G57510 // AT1G18100 // AT5G60200 // AT5G62470 // AT3G46620 // AT1G13540 // AT5G36…
GO:0055044	C	symplast	9	218	852	28397	0.21	1	// AT2G25980 // AT3G01290 // AT3G52400 // AT4G13310 // AT2G41100 // AT4G34150 // AT4G25580 // AT4G12470 // AT4G16370
GO:0005737	C	cytoplasm	78	218	12233	28397	0.99	1	// AT4G11280 // AT4G24570 // AT3G01175 // AT2G23110 // AT4G12720 // AT3G46620 // AT1G13540 // AT5G36925 // AT1G54870 // AT4G39670 // AT4G19690 // AT4G15910 // AT4G37390 // AT1G30370 // AT2G30020 // AT3G52450 // AT2G15830 // AT2G40170 // AT4G16370 // AT4G37290 // AT2G47140 // AT2G27550 // AT1G66160 // AT1G69270 // AT3G01290 // AT1G78370 // AT1G17810 // AT2G21510 // AT1G15010 // AT1G50740 // AT4G23…
GO:0016021	C	integral to membrane	7	218	912	28397	0.55	1	// AT1G16110 // AT1G16130 // AT1G01580 // AT1G17810 // AT4G19690 // AT2G47770 // AT5G52270
GO:0016020	C	membrane	52	218	6122	28397	0.23	1	// AT3G04640 // AT5G46050 // AT3G08040 // AT3G50970 // AT3G49530 // AT1G16110 // AT1G01340 // AT1G17810 // AT4G19690 // AT3G20600 // AT5G35735 // AT5G52270 // AT2G05940 // AT4G16370 // AT4G11040 // AT1G16130 // AT2G34180 // AT2G28780 // AT1G69270 // AT3G01290 // AT1G01580 // AT4G12720 // AT4G13310 // AT5G13930 // AT2G47770 // AT4G25580 // AT2G39350 // AT1G59740 // AT1G07135 // AT3G28956 // AT5G20…
GO:0043234	C	protein complex	6	218	1358	28397	0.95	1	// AT3G52450 // AT3G62260 // AT1G10560 // AT2G30020 // AT5G58430 // AT2G29380
GO:0043231	C	intracellular membrane-bounded organelle	121	218	17343	28397	0.96	1	// AT1G80840 // AT3G49530 // AT2G23030 // AT5G52270 // AT1G30190 // AT5G26190 // AT2G37430 // AT1G69270 // AT4G15910 // AT5G56980 // AT3G47080 // AT3G61190 // AT3G56980 // AT4G25470 // AT4G31940 // AT2G40000 // AT4G17230 // AT1G76650 // AT5G57510 // AT1G18100 // AT5G60200 // AT5G62470 // AT3G46620 // AT1G13540 // AT5G36925 // AT2G30040 // AT5G64750 // AT2G27550 // AT3G01290 // AT1G15010 // AT5G26…
GO:0005829	C	cytosol	6	218	1644	28397	0.99	1	// AT3G52450 // AT4G12720 // AT4G34150 // AT2G35930 // AT1G18300 // AT5G58430
GO:0009536	C	plastid	21	218	4037	28397	0.98	1	// AT4G31940 // AT1G78370 // AT1G73540 // AT4G25100 // AT2G14247 // AT1G13540 // AT2G26530 // AT1G54870 // AT4G15910 // AT4G01360 // AT5G17350 // AT4G24380 // AT5G56980 // AT5G38344 // AT5G66650 // AT2G30020 // AT2G39660 // AT1G76360 // AT1G18300 // AT1G20823 // AT3G56360
GO:0030054	C	cell junction	9	218	857	28397	0.22	1	// AT2G25980 // AT3G01290 // AT3G52400 // AT4G13310 // AT2G41100 // AT4G34150 // AT4G25580 // AT4G12470 // AT4G16370
GO:0005773	C	vacuole	6	218	855	28397	0.64	1	// AT5G20230 // AT5G64870 // AT3G01290 // AT1G27100 // AT2G41100 // AT5G13930
GO:0043229	C	intracellular organelle	121	218	17570	28397	0.98	1	// AT1G80840 // AT3G49530 // AT2G23030 // AT5G52270 // AT1G30190 // AT5G26190 // AT2G37430 // AT1G69270 // AT4G15910 // AT5G56980 // AT3G47080 // AT3G61190 // AT3G56980 // AT4G25470 // AT4G31940 // AT2G40000 // AT4G17230 // AT1G76650 // AT5G57510 // AT1G18100 // AT5G60200 // AT5G62470 // AT3G46620 // AT1G13540 // AT5G36925 // AT2G30040 // AT5G64750 // AT2G27550 // AT3G01290 // AT1G15010 // AT5G26…
GO:0043227	C	membrane-bounded organelle	122	218	17349	28397	0.95	1	// AT1G80840 // AT3G49530 // AT2G23030 // AT5G52270 // AT1G30190 // AT5G26190 // AT2G37430 // AT1G69270 // AT4G15910 // AT5G56980 // AT3G47080 // AT3G61190 // AT3G56980 // AT4G25470 // AT4G31940 // AT2G40000 // AT4G17230 // AT1G76650 // AT5G57510 // AT1G18100 // AT5G60200 // AT5G62470 // AT3G46620 // AT1G13540 // AT5G36925 // AT2G30040 // AT5G64750 // AT2G27550 // AT3G01290 // AT1G15010 // AT5G26…
GO:0043226	C	organelle	122	218	17578	28397	0.97	1	// AT1G80840 // AT3G49530 // AT2G23030 // AT5G52270 // AT1G30190 // AT5G26190 // AT2G37430 // AT1G69270 // AT4G15910 // AT5G56980 // AT3G47080 // AT3G61190 // AT3G56980 // AT4G25470 // AT4G31940 // AT2G40000 // AT4G17230 // AT1G76650 // AT5G57510 // AT1G18100 // AT5G60200 // AT5G62470 // AT3G46620 // AT1G13540 // AT5G36925 // AT2G30040 // AT5G64750 // AT2G27550 // AT3G01290 // AT1G15010 // AT5G26…
GO:0044446	C	intracellular organelle part	9	218	3379	28397	1	1	// AT4G25100 // AT3G01290 // AT2G39660 // AT2G41100 // AT4G19690 // AT5G13930 // AT4G24570 // AT2G47770 // AT2G46400
GO:0044444	C	cytoplasmic part	52	218	9995	28397	1	1	// AT3G01175 // AT4G12720 // AT1G13540 // AT3G10930 // AT1G54870 // AT4G19690 // AT4G15910 // AT1G30370 // AT2G30020 // AT3G52450 // AT2G15830 // AT4G37290 // AT5G47960 // AT1G69270 // AT3G01290 // AT1G78370 // AT1G15010 // AT1G50740 // AT5G56980 // AT3G55840 // AT2G47770 // AT5G13930 // AT1G18300 // AT2G40000 // AT4G27654 // AT5G20230 // AT3G61190 // AT3G56360 // AT5G17350 // AT3G62260 // AT4G24…
GO:0005634	C	nucleus	78	218	9514	28397	0.26	1	// AT5G20420 // AT5G62470 // AT4G39670 // AT1G80840 // AT3G49530 // AT4G12720 // AT3G46620 // AT5G23405 // AT3G24520 // AT5G47220 // AT2G30040 // AT4G34410 // AT3G47080 // AT2G23030 // AT5G64750 // AT3G45640 // AT5G52270 // AT1G30190 // AT5G26190 // AT1G74930 // AT2G37430 // AT5G57240 // AT2G38470 // AT2G27550 // AT2G41010 // AT3G53530 // AT1G74770 // AT4G17490 // AT1G28370 // AT1G01580 // AT2G40…
GO:0005739	C	mitochondrion	20	218	3571	28397	0.95	1	// AT3G10815 // AT3G01175 // AT4G25100 // AT1G03106 // AT1G50740 // AT3G01290 // AT3G61190 // AT3G10930 // AT1G15010 // AT3G62260 // AT2G41100 // AT2G15830 // AT3G55840 // AT1G30370 // AT4G24570 // AT2G47770 // AT5G66070 // AT2G40000 // AT4G37290 // AT4G27654
GO:0009506	C	plasmodesma	9	218	852	28397	0.21	1	// AT2G25980 // AT3G01290 // AT3G52400 // AT4G13310 // AT2G41100 // AT4G34150 // AT4G25580 // AT4G12470 // AT4G16370
GO:0044459	C	plasma membrane part	11	218	1065	28397	0.2	1	// AT2G25980 // AT5G20230 // AT3G01290 // AT3G52400 // AT4G13310 // AT2G41100 // AT4G34150 // AT3G20600 // AT4G25580 // AT4G12470 // AT4G16370
GO:0032991	C	macromolecular complex	6	218	2050	28397	1	1	// AT3G52450 // AT3G62260 // AT1G10560 // AT2G30020 // AT5G58430 // AT2G29380
GO:0005623	C	cell	176	218	22455	28397	0.31	1	// AT5G46050 // AT3G08040 // AT1G80840 // AT3G49530 // AT1G15010 // AT4G37390 // AT2G23030 // AT3G52450 // AT5G52270 // AT1G30190 // AT5G26190 // AT2G37430 // AT2G34180 // AT1G66160 // AT1G69270 // AT1G16130 // AT4G15910 // AT5G56980 // AT2G21820 // AT3G55840 // AT2G39350 // AT3G10930 // AT3G61190 // AT5G61600 // AT3G56980 // AT1G76650 // AT4G25470 // AT4G31940 // AT1G20823 // AT5G27420 // AT4G17…
GO:0005886	C	plasma membrane	40	218	3740	28397	0.019	1	// AT5G46050 // AT3G08040 // AT3G49530 // AT4G12720 // AT1G01340 // AT4G19690 // AT3G20600 // AT5G35735 // AT2G05940 // AT4G16370 // AT4G11040 // AT2G34180 // AT2G28780 // AT1G69270 // AT3G01290 // AT1G01580 // AT4G13310 // AT4G25580 // AT2G39350 // AT1G59740 // AT3G28956 // AT5G20230 // AT2G43610 // AT1G64110 // AT2G31880 // AT2G33580 // AT2G29380 // AT2G25980 // AT4G25100 // AT5G64870 // AT1G76…
GO:0005576	C	extracellular region	23	218	2824	28397	0.42	1	// AT1G16110 // AT3G53980 // AT5G44578 // AT5G48070 // AT5G45340 // AT2G41280 // AT3G20500 // AT3G54940 // AT2G41850 // AT2G41260 // AT4G13235 // AT3G22640 // AT5G44582 // AT5G54740 // AT2G33580 // AT3G48580 // AT3G60140 // AT5G27420 // AT3G05200 // AT2G43610 // AT4G12470 // AT5G58430 // AT1G78370

## Sheet: hp dag1_vs_WT_DOWN_agrigo
GO_acc	term_type	Term	queryitem	querytotal	bgitem	bgtotal	pvalue	FDR	entries
GO:0009725	P	response to hormone stimulus	6	34	1375	28397	0.0054	0.37	// AT1G29510 // AT1G10470 // AT1G29440 // AT1G29460 // AT4G11190 // AT4G34760
GO:0009719	P	response to endogenous stimulus	6	34	1615	28397	0.012	0.39	// AT1G29510 // AT1G10470 // AT1G29440 // AT1G29460 // AT4G11190 // AT4G34760
GO:0010033	P	response to organic substance	7	34	2754	28397	0.042	0.94	// AT1G29510 // AT3G12110 // AT1G10470 // AT1G29440 // AT1G29460 // AT4G11190 // AT4G34760
GO:0050896	P	response to stimulus	12	34	6292	28397	0.056	0.95	// AT1G29510 // AT3G12110 // AT1G10470 // AT1G16390 // AT1G72140 // AT1G08430 // AT1G29440 // AT1G29460 // AT4G11190 // AT4G11210 // AT3G61850 // AT4G34760
GO:0044238	P	primary metabolic process	14	34	11717	28397	0.57	1	// AT2G07240 // AT5G09350 // AT3G12110 // AT1G10470 // AT5G65390 // AT3G48790 // AT1G44180 // AT5G04820 // AT1G63710 // AT2G32860 // AT4G11190 // AT4G11210 // AT4G39770 // AT3G61850
GO:0043170	P	macromolecule metabolic process	5	34	9246	28397	0.99	1	// AT1G10470 // AT2G07240 // AT5G04820 // AT3G61850 // AT3G12110
GO:0006810	P	transport	5	34	3577	28397	0.43	1	// AT1G10470 // AT1G29440 // AT1G72140 // AT5G42420 // AT1G16390
GO:0044237	P	cellular metabolic process	11	34	11509	28397	0.87	1	// AT5G09350 // AT3G12110 // AT1G10470 // AT3G48790 // AT1G44180 // AT5G04820 // AT1G63710 // AT4G11190 // AT4G11210 // AT4G39770 // AT3G61850
GO:0050794	P	regulation of cellular process	5	34	4595	28397	0.66	1	// AT1G10470 // AT4G11190 // AT5G04820 // AT5G09350 // AT3G61850
GO:0050789	P	regulation of biological process	5	34	5235	28397	0.78	1	// AT1G10470 // AT4G11190 // AT5G04820 // AT5G09350 // AT3G61850
GO:0044249	P	cellular biosynthetic process	9	34	7737	28397	0.6	1	// AT5G09350 // AT3G12110 // AT1G10470 // AT3G48790 // AT5G04820 // AT4G11190 // AT4G11210 // AT4G39770 // AT3G61850
GO:0009058	P	biosynthetic process	10	34	7962	28397	0.49	1	// AT5G09350 // AT3G12110 // AT1G10470 // AT5G65390 // AT3G48790 // AT5G04820 // AT4G11190 // AT4G11210 // AT4G39770 // AT3G61850
GO:0065007	P	biological regulation	6	34	6222	28397	0.79	1	// AT1G10470 // AT1G29440 // AT5G04820 // AT4G11190 // AT5G09350 // AT3G61850
GO:0044281	P	small molecule metabolic process	7	34	4065	28397	0.21	1	// AT1G63710 // AT3G12110 // AT1G10470 // AT5G65390 // AT1G44180 // AT4G11190 // AT4G11210
GO:0008152	P	metabolic process	16	34	13633	28397	0.61	1	// AT2G07240 // AT5G09350 // AT3G12110 // AT1G10470 // AT3G26290 // AT5G65390 // AT3G48790 // AT1G44180 // AT5G04820 // AT1G63710 // AT3G07000 // AT2G32860 // AT4G11190 // AT4G11210 // AT4G39770 // AT3G61850
GO:0051179	P	localization	5	34	3819	28397	0.49	1	// AT1G10470 // AT1G29440 // AT1G72140 // AT5G42420 // AT1G16390
GO:0042221	P	response to chemical stimulus	8	34	3978	28397	0.094	1	// AT1G29510 // AT3G12110 // AT1G10470 // AT1G08430 // AT1G29440 // AT1G29460 // AT4G11190 // AT4G34760
GO:0009987	P	cellular process	14	34	14419	28397	0.9	1	// AT5G44670 // AT1G16390 // AT1G10470 // AT3G12110 // AT3G48790 // AT4G35320 // AT1G44180 // AT5G04820 // AT1G63710 // AT4G11190 // AT4G11210 // AT4G39770 // AT3G61850 // AT5G09350
GO:0051234	P	establishment of localization	5	34	3652	28397	0.45	1	// AT1G10470 // AT1G29440 // AT1G72140 // AT5G42420 // AT1G16390
GO:0043167	F	ion binding	6	34	3030	28397	0.15	0.73	// AT1G63710 // AT3G26290 // AT3G07000 // AT1G01350 // AT2G32860 // AT3G61850
GO:0043169	F	cation binding	6	34	3029	28397	0.15	0.73	// AT1G63710 // AT3G26290 // AT3G07000 // AT1G01350 // AT2G32860 // AT3G61850
GO:0046914	F	transition metal ion binding	5	34	2313	28397	0.14	0.73	// AT1G63710 // AT1G01350 // AT3G61850 // AT3G26290 // AT3G07000
GO:0046872	F	metal ion binding	5	34	2853	28397	0.25	0.93	// AT1G63710 // AT1G01350 // AT3G61850 // AT3G26290 // AT3G07000
GO:0003824	F	catalytic activity	10	34	8787	28397	0.64	1	// AT2G07240 // AT5G09350 // AT3G26290 // AT1G10470 // AT3G48790 // AT1G44180 // AT1G63710 // AT3G07000 // AT2G32860 // AT4G39770
GO:0005488	F	binding	10	34	11247	28397	0.92	1	// AT1G63710 // AT3G12110 // AT1G10470 // AT3G07000 // AT3G26290 // AT3G48790 // AT1G78260 // AT1G01350 // AT2G32860 // AT3G61850
GO:0043226	C	organelle	22	34	17578	28397	0.44	1	// AT5G44670 // AT3G12110 // AT1G10470 // AT1G72140 // AT1G29440 // AT1G29460 // AT3G61850 // AT5G57400 // AT5G42420 // AT1G16390 // AT1G44180 // AT3G07000 // AT4G34760 // AT1G29510 // AT5G54145 // AT1G01350 // AT5G09350 // AT1G08430 // AT4G35320 // AT5G04820 // AT1G61667 // AT2G32860
GO:0043229	C	intracellular organelle	22	34	17570	28397	0.44	1	// AT5G44670 // AT3G12110 // AT1G10470 // AT1G72140 // AT1G29440 // AT1G29460 // AT3G61850 // AT5G57400 // AT5G42420 // AT1G16390 // AT1G44180 // AT3G07000 // AT4G34760 // AT1G29510 // AT5G54145 // AT1G01350 // AT5G09350 // AT1G08430 // AT4G35320 // AT5G04820 // AT1G61667 // AT2G32860
GO:0043227	C	membrane-bounded organelle	22	34	17349	28397	0.4	1	// AT5G44670 // AT3G12110 // AT1G10470 // AT1G72140 // AT1G29440 // AT1G29460 // AT3G61850 // AT5G57400 // AT5G42420 // AT1G16390 // AT1G44180 // AT3G07000 // AT4G34760 // AT1G29510 // AT5G54145 // AT1G01350 // AT5G09350 // AT1G08430 // AT4G35320 // AT5G04820 // AT1G61667 // AT2G32860
GO:0009536	C	plastid	6	34	4037	28397	0.35	1	// AT3G12110 // AT1G44180 // AT1G61667 // AT2G32860 // AT5G09350 // AT5G42420
GO:0005623	C	cell	25	34	22455	28397	0.84	1	// AT5G44670 // AT3G12110 // AT1G10470 // AT1G72140 // AT1G08430 // AT1G29440 // AT1G29460 // AT3G61850 // AT5G24105 // AT5G57400 // AT5G42420 // AT1G16390 // AT1G44180 // AT3G07000 // AT4G39770 // AT4G34760 // AT1G29510 // AT5G54145 // AT1G01350 // AT5G09350 // AT5G65390 // AT4G35320 // AT5G04820 // AT1G61667 // AT2G32860
GO:0005634	C	nucleus	7	34	9514	28397	0.97	1	// AT1G10470 // AT3G07000 // AT1G08430 // AT4G35320 // AT5G04820 // AT1G01350 // AT3G61850
GO:0016020	C	membrane	6	34	6122	28397	0.77	1	// AT1G16390 // AT3G12110 // AT1G72140 // AT5G65390 // AT5G42420 // AT5G24105
GO:0005739	C	mitochondrion	7	34	3571	28397	0.13	1	// AT5G57400 // AT1G29510 // AT3G12110 // AT1G29440 // AT5G54145 // AT1G29460 // AT4G34760
GO:0005737	C	cytoplasm	17	34	12233	28397	0.26	1	// AT5G57400 // AT5G44670 // AT3G12110 // AT1G10470 // AT1G44180 // AT1G16390 // AT1G72140 // AT5G09350 // AT1G29440 // AT1G29510 // AT5G54145 // AT1G61667 // AT1G29460 // AT2G32860 // AT4G39770 // AT5G42420 // AT4G34760
GO:0005886	C	plasma membrane	6	34	3740	28397	0.29	1	// AT1G16390 // AT3G12110 // AT1G72140 // AT5G65390 // AT5G42420 // AT5G24105
GO:0009507	C	chloroplast	6	34	3959	28397	0.33	1	// AT3G12110 // AT1G44180 // AT1G61667 // AT2G32860 // AT5G09350 // AT5G42420
GO:0043231	C	intracellular membrane-bounded organelle	22	34	17343	28397	0.4	1	// AT5G44670 // AT3G12110 // AT1G10470 // AT1G72140 // AT1G29440 // AT1G29460 // AT3G61850 // AT5G57400 // AT5G42420 // AT1G16390 // AT1G44180 // AT3G07000 // AT4G34760 // AT1G29510 // AT5G54145 // AT1G01350 // AT5G09350 // AT1G08430 // AT4G35320 // AT5G04820 // AT1G61667 // AT2G32860
GO:0044464	C	cell part	25	34	22455	28397	0.84	1	// AT5G44670 // AT3G12110 // AT1G10470 // AT1G72140 // AT1G08430 // AT1G29440 // AT1G29460 // AT3G61850 // AT5G24105 // AT5G57400 // AT5G42420 // AT1G16390 // AT1G44180 // AT3G07000 // AT4G39770 // AT4G34760 // AT1G29510 // AT5G54145 // AT1G01350 // AT5G09350 // AT5G65390 // AT4G35320 // AT5G04820 // AT1G61667 // AT2G32860
GO:0044444	C	cytoplasmic part	15	34	9995	28397	0.18	1	// AT5G57400 // AT5G44670 // AT3G12110 // AT1G44180 // AT1G16390 // AT1G72140 // AT1G29440 // AT1G29510 // AT5G54145 // AT1G61667 // AT1G29460 // AT2G32860 // AT5G09350 // AT5G42420 // AT4G34760
GO:0044424	C	intracellular part	23	34	19957	28397	0.71	1	// AT5G44670 // AT3G12110 // AT1G10470 // AT1G72140 // AT1G29440 // AT1G29460 // AT3G61850 // AT5G57400 // AT5G42420 // AT1G16390 // AT1G44180 // AT3G07000 // AT4G39770 // AT4G34760 // AT1G29510 // AT5G54145 // AT1G01350 // AT5G09350 // AT1G08430 // AT4G35320 // AT5G04820 // AT1G61667 // AT2G32860
GO:0005622	C	intracellular	23	34	20042	28397	0.72	1	// AT5G44670 // AT3G12110 // AT1G10470 // AT1G72140 // AT1G29440 // AT1G29460 // AT3G61850 // AT5G57400 // AT5G42420 // AT1G16390 // AT1G44180 // AT3G07000 // AT4G39770 // AT4G34760 // AT1G29510 // AT5G54145 // AT1G01350 // AT5G09350 // AT1G08430 // AT4G35320 // AT5G04820 // AT1G61667 // AT2G32860

## Sheet: ws dag1_vs_WT_UP_agrigo
GO_acc	term_type	Term	queryitem	querytotal	bgitem	bgtotal	pvalue	FDR	entries
GO:0009267	P	cellular response to starvation	6	42	336	28397	1.1e-05	0.0017	// AT1G23020 // AT1G54160 // AT5G14565 // AT3G56970 // AT3G56980 // AT2G41240
GO:0042594	P	response to starvation	6	42	344	28397	1.2e-05	0.0017	// AT1G23020 // AT1G54160 // AT5G14565 // AT3G56970 // AT3G56980 // AT2G41240
GO:0071496	P	cellular response to external stimulus	6	42	389	28397	2.4e-05	0.0017	// AT1G23020 // AT1G54160 // AT5G14565 // AT3G56970 // AT3G56980 // AT2G41240
GO:0031668	P	cellular response to extracellular stimulus	6	42	388	28397	2.3e-05	0.0017	// AT1G23020 // AT1G54160 // AT5G14565 // AT3G56970 // AT3G56980 // AT2G41240
GO:0031669	P	cellular response to nutrient levels	6	42	350	28397	1.3e-05	0.0017	// AT1G23020 // AT1G54160 // AT5G14565 // AT3G56970 // AT3G56980 // AT2G41240
GO:0031667	P	response to nutrient levels	6	42	367	28397	1.7e-05	0.0017	// AT1G23020 // AT1G54160 // AT5G14565 // AT3G56970 // AT3G56980 // AT2G41240
GO:0009991	P	response to extracellular stimulus	6	42	406	28397	3e-05	0.0018	// AT1G23020 // AT1G54160 // AT5G14565 // AT3G56970 // AT3G56980 // AT2G41240
GO:0048878	P	chemical homeostasis	5	42	281	28397	6.2e-05	0.0033	// AT3G45140 // AT3G56980 // AT2G41240 // AT3G56970 // AT1G21270
GO:0007154	P	cell communication	7	42	758	28397	0.00012	0.0056	// AT3G16360 // AT1G23020 // AT1G54160 // AT5G14565 // AT3G56970 // AT3G56980 // AT2G41240
GO:0009605	P	response to external stimulus	8	42	1087	28397	0.00017	0.0074	// AT1G23020 // AT4G23600 // AT1G54160 // AT5G14565 // AT3G45140 // AT3G56970 // AT3G56980 // AT2G41240
GO:0042592	P	homeostatic process	5	42	488	28397	0.00077	0.027	// AT3G45140 // AT3G56980 // AT2G41240 // AT3G56970 // AT1G21270
GO:0050896	P	response to stimulus	19	42	6292	28397	0.00076	0.027	// AT3G16360 // AT3G45140 // AT2G47015 // AT1G06080 // AT1G23020 // AT2G36970 // AT4G23600 // AT1G21270 // AT1G54160 // AT5G14565 // AT1G80130 // AT5G24380 // AT3G14210 // AT2G21210 // AT3G56970 // AT3G56980 // AT4G38840 // AT2G41240 // AT3G25770
GO:0051186	P	cofactor metabolic process	6	42	753	28397	0.00082	0.027	// AT5G36120 // AT4G23600 // AT1G21270 // AT3G45140 // AT3G14210 // AT2G21210
GO:0042221	P	response to chemical stimulus	13	42	3978	28397	0.0038	0.11	// AT3G16360 // AT3G45140 // AT2G47015 // AT2G36970 // AT4G23600 // AT1G54160 // AT5G14565 // AT1G80130 // AT5G24380 // AT1G21270 // AT2G21210 // AT4G38840 // AT2G41240
GO:0009725	P	response to hormone stimulus	7	42	1375	28397	0.0038	0.11	// AT3G16360 // AT2G36970 // AT4G23600 // AT1G54160 // AT3G45140 // AT2G21210 // AT4G38840
GO:0006950	P	response to stress	13	42	4089	28397	0.0049	0.13	// AT3G45140 // AT1G06080 // AT1G23020 // AT4G23600 // AT1G54160 // AT5G14565 // AT1G80130 // AT3G14210 // AT3G25770 // AT3G56980 // AT4G38840 // AT2G41240 // AT3G56970
GO:0008610	P	lipid biosynthetic process	6	42	1159	28397	0.0069	0.17	// AT1G06080 // AT4G23600 // AT1G54160 // AT3G45140 // AT3G14210 // AT3G25770
GO:0009719	P	response to endogenous stimulus	7	42	1615	28397	0.009	0.21	// AT3G16360 // AT2G36970 // AT4G23600 // AT1G54160 // AT3G45140 // AT2G21210 // AT4G38840
GO:0019748	P	secondary metabolic process	6	42	1247	28397	0.0098	0.22	// AT5G36120 // AT4G23600 // AT3G14210 // AT5G14700 // AT3G45140 // AT1G21270
GO:0065008	P	regulation of biological quality	7	42	1654	28397	0.01	0.22	// AT1G56430 // AT3G45140 // AT1G21270 // AT3G56970 // AT3G56980 // AT2G41240 // AT1G64980
GO:0034637	P	cellular carbohydrate biosynthetic process	5	42	941	28397	0.012	0.25	// AT3G45140 // AT3G14210 // AT4G23600 // AT1G21270 // AT5G36120
GO:0034641	P	cellular nitrogen compound metabolic process	6	42	1373	28397	0.015	0.29	// AT5G36120 // AT4G23600 // AT1G56430 // AT3G45140 // AT3G14210 // AT2G21210
GO:0044255	P	cellular lipid metabolic process	6	42	1395	28397	0.016	0.3	// AT1G06080 // AT4G23600 // AT1G54160 // AT3G45140 // AT3G14210 // AT3G25770
GO:0051704	P	multi-organism process	7	42	1820	28397	0.017	0.3	// AT1G06080 // AT1G56430 // AT5G14565 // AT3G45140 // AT3G14210 // AT4G38840 // AT1G64980
GO:0051716	P	cellular response to stimulus	8	42	2355	28397	0.021	0.32	// AT3G16360 // AT1G23020 // AT2G36970 // AT1G54160 // AT5G14565 // AT3G56970 // AT3G56980 // AT2G41240
GO:0016051	P	carbohydrate biosynthetic process	5	42	1070	28397	0.02	0.32	// AT3G45140 // AT3G14210 // AT4G23600 // AT1G21270 // AT5G36120
GO:0033554	P	cellular response to stress	6	42	1473	28397	0.021	0.32	// AT1G23020 // AT1G54160 // AT5G14565 // AT3G56970 // AT3G56980 // AT2G41240
GO:0032787	P	monocarboxylic acid metabolic process	6	42	1481	28397	0.021	0.32	// AT1G06080 // AT4G23600 // AT1G56430 // AT3G45140 // AT3G14210 // AT3G25770
GO:0023052	P	signaling	8	42	2376	28397	0.022	0.32	// AT3G16360 // AT1G23020 // AT2G36970 // AT1G54160 // AT5G14565 // AT3G56970 // AT3G56980 // AT2G41240
GO:0009628	P	response to abiotic stimulus	8	42	2635	28397	0.037	0.53	// AT4G23600 // AT1G54160 // AT5G14565 // AT3G45140 // AT3G14210 // AT3G25770 // AT4G38840 // AT2G41240
GO:0006629	P	lipid metabolic process	6	42	1772	28397	0.045	0.62	// AT1G06080 // AT4G23600 // AT1G54160 // AT3G45140 // AT3G14210 // AT3G25770
GO:0010033	P	response to organic substance	8	42	2754	28397	0.047	0.62	// AT3G16360 // AT2G36970 // AT4G23600 // AT1G54160 // AT3G45140 // AT1G21270 // AT2G21210 // AT4G38840
GO:0044283	P	small molecule biosynthetic process	6	42	1865	28397	0.055	0.72	// AT1G06080 // AT4G23600 // AT5G14700 // AT3G45140 // AT1G56430 // AT3G25770
GO:0051707	P	response to other organism	5	42	1421	28397	0.058	0.73	// AT3G45140 // AT4G38840 // AT3G14210 // AT1G06080 // AT5G14565
GO:0048869	P	cellular developmental process	5	42	1453	28397	0.062	0.76	// AT1G21270 // AT1G64980 // AT4G23600 // AT1G56430 // AT5G36120
GO:0032774	P	RNA biosynthetic process	7	42	2621	28397	0.088	0.92	// AT3G28956 // AT5G36120 // AT4G23600 // AT1G54160 // AT3G56970 // AT3G56980 // AT2G41240
GO:0019752	P	carboxylic acid metabolic process	6	42	2103	28397	0.088	0.92	// AT1G06080 // AT4G23600 // AT1G56430 // AT3G45140 // AT3G14210 // AT3G25770
GO:0043436	P	oxoacid metabolic process	6	42	2103	28397	0.088	0.92	// AT1G06080 // AT4G23600 // AT1G56430 // AT3G45140 // AT3G14210 // AT3G25770
GO:0006082	P	organic acid metabolic process	6	42	2105	28397	0.088	0.92	// AT1G06080 // AT4G23600 // AT1G56430 // AT3G45140 // AT3G14210 // AT3G25770
GO:0006350	P	transcription	7	42	2620	28397	0.088	0.92	// AT3G28956 // AT5G36120 // AT4G23600 // AT1G54160 // AT3G56970 // AT3G56980 // AT2G41240
GO:0006351	P	transcription, DNA-dependent	7	42	2618	28397	0.088	0.92	// AT3G28956 // AT5G36120 // AT4G23600 // AT1G54160 // AT3G56970 // AT3G56980 // AT2G41240
GO:0042180	P	cellular ketone metabolic process	6	42	2123	28397	0.091	0.92	// AT1G06080 // AT4G23600 // AT1G56430 // AT3G45140 // AT3G14210 // AT3G25770
GO:0051252	P	regulation of RNA metabolic process	6	42	2388	28397	0.14	1	// AT5G36120 // AT4G23600 // AT1G54160 // AT3G56970 // AT3G56980 // AT2G41240
GO:0019222	P	regulation of metabolic process	7	42	3186	28397	0.19	1	// AT5G36120 // AT4G23600 // AT1G54160 // AT3G45140 // AT3G56970 // AT3G56980 // AT2G41240
GO:0031326	P	regulation of cellular biosynthetic process	6	42	2631	28397	0.19	1	// AT5G36120 // AT4G23600 // AT1G54160 // AT3G56970 // AT3G56980 // AT2G41240
GO:0031323	P	regulation of cellular metabolic process	6	42	2928	28397	0.26	1	// AT5G36120 // AT4G23600 // AT1G54160 // AT3G56970 // AT3G56980 // AT2G41240
GO:0034645	P	cellular macromolecule biosynthetic process	9	42	5243	28397	0.37	1	// AT3G28956 // AT5G36120 // AT4G23600 // AT1G54160 // AT3G45140 // AT3G14210 // AT3G56970 // AT3G56980 // AT2G41240
GO:0044249	P	cellular biosynthetic process	15	42	7737	28397	0.15	1	// AT3G28956 // AT3G25770 // AT5G36120 // AT1G54160 // AT4G23600 // AT1G21270 // AT1G56430 // AT3G45140 // AT3G14210 // AT2G21210 // AT1G06080 // AT5G14700 // AT3G56980 // AT2G41240 // AT3G56970
GO:0006807	P	nitrogen compound metabolic process	12	42	5675	28397	0.12	1	// AT2G19870 // AT3G28956 // AT5G36120 // AT1G54160 // AT4G23600 // AT1G56430 // AT3G45140 // AT3G14210 // AT2G21210 // AT3G56970 // AT3G56980 // AT2G41240
GO:0045449	P	regulation of transcription	6	42	2376	28397	0.14	1	// AT5G36120 // AT4G23600 // AT1G54160 // AT3G56970 // AT3G56980 // AT2G41240
GO:0044281	P	small molecule metabolic process	8	42	4065	28397	0.25	1	// AT5G36120 // AT1G06080 // AT4G23600 // AT1G56430 // AT3G45140 // AT3G14210 // AT3G25770 // AT5G14700
GO:0051179	P	localization	6	42	3819	28397	0.5	1	// AT1G23020 // AT1G01340 // AT1G56430 // AT3G45140 // AT5G24380 // AT3G55970
GO:0007275	P	multicellular organismal development	6	42	3864	28397	0.52	1	// AT5G36120 // AT4G23600 // AT1G54160 // AT1G21270 // AT1G56430 // AT1G64980
GO:0006139	P	nucleobase, nucleoside, nucleotide and nucleic acid metabolic process	10	42	4798	28397	0.16	1	// AT2G19870 // AT3G28956 // AT5G36120 // AT4G23600 // AT1G54160 // AT3G45140 // AT3G14210 // AT3G56970 // AT3G56980 // AT2G41240
GO:0009653	P	anatomical structure morphogenesis	5	42	1783	28397	0.12	1	// AT1G21270 // AT1G64980 // AT4G23600 // AT1G56430 // AT5G36120
GO:0044262	P	cellular carbohydrate metabolic process	5	42	1778	28397	0.12	1	// AT3G45140 // AT3G14210 // AT4G23600 // AT1G21270 // AT5G36120
GO:0044260	P	cellular macromolecule metabolic process	11	42	8616	28397	0.77	1	// AT2G19870 // AT3G28956 // AT5G36120 // AT4G23600 // AT1G21270 // AT1G54160 // AT3G45140 // AT3G14210 // AT3G56970 // AT3G56980 // AT2G41240
GO:0010467	P	gene expression	8	42	4766	28397	0.41	1	// AT2G19870 // AT3G28956 // AT5G36120 // AT4G23600 // AT1G54160 // AT3G56970 // AT3G56980 // AT2G41240
GO:0016043	P	cellular component organization	5	42	3141	28397	0.5	1	// AT3G45140 // AT1G21270 // AT1G64980 // AT1G56430 // AT5G36120
GO:0050789	P	regulation of biological process	9	42	5235	28397	0.37	1	// AT3G16360 // AT5G36120 // AT2G36970 // AT4G23600 // AT1G54160 // AT3G45140 // AT3G56970 // AT3G56980 // AT2G41240
GO:0060255	P	regulation of macromolecule metabolic process	6	42	2829	28397	0.24	1	// AT5G36120 // AT4G23600 // AT1G54160 // AT3G56970 // AT3G56980 // AT2G41240
GO:0043170	P	macromolecule metabolic process	11	42	9246	28397	0.85	1	// AT2G19870 // AT3G28956 // AT5G36120 // AT4G23600 // AT1G21270 // AT1G54160 // AT3G45140 // AT3G14210 // AT3G56970 // AT3G56980 // AT2G41240
GO:0065007	P	biological regulation	12	42	6222	28397	0.19	1	// AT3G16360 // AT5G36120 // AT1G54160 // AT2G36970 // AT4G23600 // AT1G56430 // AT3G45140 // AT1G21270 // AT3G56970 // AT3G56980 // AT2G41240 // AT1G64980
GO:0010468	P	regulation of gene expression	6	42	2695	28397	0.2	1	// AT5G36120 // AT4G23600 // AT1G54160 // AT3G56970 // AT3G56980 // AT2G41240
GO:0032502	P	developmental process	6	42	4094	28397	0.58	1	// AT5G36120 // AT4G23600 // AT1G54160 // AT1G21270 // AT1G56430 // AT1G64980
GO:0006810	P	transport	6	42	3577	28397	0.44	1	// AT1G23020 // AT1G01340 // AT1G56430 // AT3G45140 // AT5G24380 // AT3G55970
GO:0044238	P	primary metabolic process	15	42	11717	28397	0.81	1	// AT2G19870 // AT3G28956 // AT3G25770 // AT5G36120 // AT1G54160 // AT4G23600 // AT1G21270 // AT1G56430 // AT3G45140 // AT3G14210 // AT1G06080 // AT5G14700 // AT3G56980 // AT2G41240 // AT3G56970
GO:0019219	P	regulation of nucleobase, nucleoside, nucleotide and nucleic acid metabolic process	6	42	2496	28397	0.16	1	// AT5G36120 // AT4G23600 // AT1G54160 // AT3G56970 // AT3G56980 // AT2G41240
GO:0032501	P	multicellular organismal process	6	42	4020	28397	0.56	1	// AT5G36120 // AT4G23600 // AT1G54160 // AT1G21270 // AT1G56430 // AT1G64980
GO:0009889	P	regulation of biosynthetic process	6	42	2634	28397	0.19	1	// AT5G36120 // AT4G23600 // AT1G54160 // AT3G56970 // AT3G56980 // AT2G41240
GO:0050794	P	regulation of cellular process	8	42	4595	28397	0.37	1	// AT3G16360 // AT5G36120 // AT2G36970 // AT4G23600 // AT1G54160 // AT3G56970 // AT3G56980 // AT2G41240
GO:0009058	P	biosynthetic process	15	42	7962	28397	0.17	1	// AT3G28956 // AT3G25770 // AT5G36120 // AT1G54160 // AT4G23600 // AT1G21270 // AT1G56430 // AT3G45140 // AT3G14210 // AT2G21210 // AT1G06080 // AT5G14700 // AT3G56980 // AT2G41240 // AT3G56970
GO:0009059	P	macromolecule biosynthetic process	9	42	5312	28397	0.38	1	// AT3G28956 // AT5G36120 // AT4G23600 // AT1G54160 // AT3G45140 // AT3G14210 // AT3G56970 // AT3G56980 // AT2G41240
GO:0051171	P	regulation of nitrogen compound metabolic process	6	42	2517	28397	0.16	1	// AT5G36120 // AT4G23600 // AT1G54160 // AT3G56970 // AT3G56980 // AT2G41240
GO:0008152	P	metabolic process	21	42	13633	28397	0.46	1	// AT2G19870 // AT1G23020 // AT1G30760 // AT3G28956 // AT3G25770 // AT5G36120 // AT1G54160 // AT2G36970 // AT4G23600 // AT1G21270 // AT1G56430 // AT3G45140 // AT3G14210 // AT2G21210 // AT1G06080 // AT5G14700 // AT3G56980 // AT4G24450 // AT2G41240 // AT3G55970 // AT3G56970
GO:0051234	P	establishment of localization	6	42	3652	28397	0.46	1	// AT1G23020 // AT1G01340 // AT1G56430 // AT3G45140 // AT5G24380 // AT3G55970
GO:0080090	P	regulation of primary metabolic process	7	42	2761	28397	0.11	1	// AT5G36120 // AT4G23600 // AT1G54160 // AT3G45140 // AT3G56970 // AT3G56980 // AT2G41240
GO:0016070	P	RNA metabolic process	8	42	3734	28397	0.18	1	// AT2G19870 // AT3G28956 // AT5G36120 // AT4G23600 // AT1G54160 // AT3G56970 // AT3G56980 // AT2G41240
GO:0009607	P	response to biotic stimulus	5	42	1687	28397	0.1	1	// AT3G45140 // AT4G38840 // AT3G14210 // AT1G06080 // AT5G14565
GO:0005975	P	carbohydrate metabolic process	5	42	2249	28397	0.24	1	// AT3G45140 // AT3G14210 // AT4G23600 // AT1G21270 // AT5G36120
GO:0048856	P	anatomical structure development	6	42	3396	28397	0.39	1	// AT5G36120 // AT4G23600 // AT1G54160 // AT1G21270 // AT1G56430 // AT1G64980
GO:0044237	P	cellular metabolic process	17	42	11509	28397	0.56	1	// AT2G19870 // AT3G28956 // AT3G25770 // AT5G36120 // AT1G54160 // AT4G23600 // AT1G21270 // AT1G56430 // AT3G45140 // AT3G14210 // AT2G21210 // AT1G06080 // AT5G14700 // AT3G56980 // AT4G24450 // AT2G41240 // AT3G56970
GO:0006355	P	regulation of transcription, DNA-dependent	6	42	2372	28397	0.13	1	// AT5G36120 // AT4G23600 // AT1G54160 // AT3G56970 // AT3G56980 // AT2G41240
GO:0010556	P	regulation of macromolecule biosynthetic process	6	42	2491	28397	0.16	1	// AT5G36120 // AT4G23600 // AT1G54160 // AT3G56970 // AT3G56980 // AT2G41240
GO:0009987	P	cellular process	24	42	14419	28397	0.25	1	// AT3G16360 // AT5G36120 // AT1G01340 // AT2G36970 // AT5G24380 // AT2G21210 // AT5G14700 // AT4G24450 // AT1G21270 // AT1G56430 // AT3G25770 // AT2G41240 // AT1G64980 // AT3G56970 // AT2G19870 // AT3G28956 // AT1G06080 // AT5G14565 // AT3G45140 // AT3G56980 // AT1G23020 // AT4G23600 // AT1G54160 // AT3G14210
GO:0016740	F	transferase activity	8	42	3012	28397	0.072	0.53	// AT2G19870 // AT3G16360 // AT3G28956 // AT2G36970 // AT4G23600 // AT1G56430 // AT1G21270 // AT4G24450
GO:0016491	F	oxidoreductase activity	6	42	1691	28397	0.037	0.53	// AT1G23020 // AT1G30760 // AT1G06080 // AT5G14700 // AT3G45140 // AT3G55970
GO:0000166	F	nucleotide binding	7	42	3438	28397	0.24	0.89	// AT1G23020 // AT1G30760 // AT4G24450 // AT1G01340 // AT5G14700 // AT1G21270 // AT3G28956
GO:0003824	F	catalytic activity	16	42	8787	28397	0.2	0.89	// AT2G19870 // AT3G16360 // AT1G30760 // AT3G28956 // AT1G06080 // AT1G23020 // AT2G36970 // AT4G23600 // AT1G21270 // AT1G56430 // AT3G45140 // AT3G14210 // AT3G55970 // AT5G14700 // AT4G24450 // AT3G25770
GO:0005488	F	binding	15	42	11247	28397	0.75	1	// AT2G19870 // AT1G23020 // AT1G30760 // AT3G28956 // AT1G01340 // AT1G54160 // AT4G23600 // AT5G14700 // AT3G45140 // AT1G21270 // AT3G55970 // AT3G56970 // AT3G56980 // AT4G24450 // AT2G41240
GO:0003676	F	nucleic acid binding	5	42	4194	28397	0.76	1	// AT2G19870 // AT3G56980 // AT2G41240 // AT3G56970 // AT1G54160
GO:0044435	C	plastid part	5	42	1252	28397	0.037	0.62	// AT3G45140 // AT3G14210 // AT4G24450 // AT3G25770 // AT5G36120
GO:0044434	C	chloroplast part	5	42	1211	28397	0.033	0.62	// AT3G45140 // AT3G14210 // AT4G24450 // AT3G25770 // AT5G36120
GO:0009507	C	chloroplast	11	42	3959	28397	0.026	0.62	// AT2G19870 // AT4G24450 // AT5G36120 // AT1G11700 // AT3G45140 // AT3G14210 // AT2G21210 // AT3G25770 // AT4G38840 // AT2G14247 // AT1G02470
GO:0009536	C	plastid	11	42	4037	28397	0.03	0.62	// AT2G19870 // AT4G24450 // AT5G36120 // AT1G11700 // AT3G45140 // AT3G14210 // AT2G21210 // AT3G25770 // AT4G38840 // AT2G14247 // AT1G02470
GO:0016020	C	membrane	12	42	6122	28397	0.18	1	// AT3G45140 // AT3G28956 // AT1G06080 // AT5G36120 // AT1G23020 // AT1G01340 // AT1G21270 // AT1G80130 // AT5G24380 // AT3G14210 // AT3G25770 // AT4G38840
GO:0043231	C	intracellular membrane-bounded organelle	22	42	17343	28397	0.9	1	// AT3G16360 // AT5G36120 // AT1G11700 // AT2G21210 // AT4G38840 // AT1G56430 // AT3G56970 // AT2G41240 // AT1G64980 // AT3G25770 // AT2G19870 // AT4G24450 // AT1G06080 // AT2G32870 // AT3G45140 // AT3G56980 // AT1G02470 // AT4G23600 // AT1G54160 // AT3G14210 // AT4G13575 // AT2G14247
GO:0044424	C	intracellular part	24	42	19957	28397	0.98	1	// AT3G16360 // AT5G36120 // AT1G11700 // AT2G21210 // AT4G38840 // AT1G56430 // AT3G56970 // AT2G41240 // AT1G64980 // AT3G25770 // AT2G19870 // AT1G30760 // AT4G24450 // AT1G06080 // AT2G32870 // AT3G45140 // AT3G56980 // AT1G02470 // AT4G23600 // AT1G54160 // AT3G14210 // AT3G55970 // AT4G13575 // AT2G14247
GO:0044422	C	organelle part	7	42	3385	28397	0.23	1	// AT4G24450 // AT5G36120 // AT1G06080 // AT1G54160 // AT3G45140 // AT3G14210 // AT3G25770
GO:0043229	C	intracellular organelle	22	42	17570	28397	0.92	1	// AT3G16360 // AT5G36120 // AT1G11700 // AT2G21210 // AT4G38840 // AT1G56430 // AT3G56970 // AT2G41240 // AT1G64980 // AT3G25770 // AT2G19870 // AT4G24450 // AT1G06080 // AT2G32870 // AT3G45140 // AT3G56980 // AT1G02470 // AT4G23600 // AT1G54160 // AT3G14210 // AT4G13575 // AT2G14247
GO:0043227	C	membrane-bounded organelle	22	42	17349	28397	0.9	1	// AT3G16360 // AT5G36120 // AT1G11700 // AT2G21210 // AT4G38840 // AT1G56430 // AT3G56970 // AT2G41240 // AT1G64980 // AT3G25770 // AT2G19870 // AT4G24450 // AT1G06080 // AT2G32870 // AT3G45140 // AT3G56980 // AT1G02470 // AT4G23600 // AT1G54160 // AT3G14210 // AT4G13575 // AT2G14247
GO:0005737	C	cytoplasm	18	42	12233	28397	0.57	1	// AT2G19870 // AT3G16360 // AT1G30760 // AT2G14247 // AT4G24450 // AT1G06080 // AT5G36120 // AT4G23600 // AT1G11700 // AT3G45140 // AT3G14210 // AT2G21210 // AT3G55970 // AT3G25770 // AT4G13575 // AT4G38840 // AT1G64980 // AT1G02470
GO:0044446	C	intracellular organelle part	7	42	3379	28397	0.23	1	// AT4G24450 // AT5G36120 // AT1G06080 // AT1G54160 // AT3G45140 // AT3G14210 // AT3G25770
GO:0044444	C	cytoplasmic part	15	42	9995	28397	0.53	1	// AT2G19870 // AT2G14247 // AT4G24450 // AT1G06080 // AT5G36120 // AT4G23600 // AT1G11700 // AT3G45140 // AT3G14210 // AT2G21210 // AT3G25770 // AT4G13575 // AT4G38840 // AT1G64980 // AT1G02470
GO:0005634	C	nucleus	9	42	9514	28397	0.97	1	// AT3G16360 // AT2G32870 // AT1G54160 // AT1G56430 // AT3G14210 // AT3G56970 // AT3G56980 // AT2G41240 // AT1G64980
GO:0044464	C	cell part	30	42	22455	28397	0.92	1	// AT3G16360 // AT5G36120 // AT1G01340 // AT1G11700 // AT5G24380 // AT2G21210 // AT4G24450 // AT4G38840 // AT1G21270 // AT1G56430 // AT1G80130 // AT3G56970 // AT2G41240 // AT1G64980 // AT3G25770 // AT2G19870 // AT1G30760 // AT3G28956 // AT1G06080 // AT2G32870 // AT3G45140 // AT3G56980 // AT1G02470 // AT1G23020 // AT4G23600 // AT1G54160 // AT3G14210 // AT3G55970 // AT4G13575 // AT2G14247
GO:0005623	C	cell	30	42	22455	28397	0.92	1	// AT3G16360 // AT5G36120 // AT1G01340 // AT1G11700 // AT5G24380 // AT2G21210 // AT4G24450 // AT4G38840 // AT1G21270 // AT1G56430 // AT1G80130 // AT3G56970 // AT2G41240 // AT1G64980 // AT3G25770 // AT2G19870 // AT1G30760 // AT3G28956 // AT1G06080 // AT2G32870 // AT3G45140 // AT3G56980 // AT1G02470 // AT1G23020 // AT4G23600 // AT1G54160 // AT3G14210 // AT3G55970 // AT4G13575 // AT2G14247
GO:0043226	C	organelle	22	42	17578	28397	0.92	1	// AT3G16360 // AT5G36120 // AT1G11700 // AT2G21210 // AT4G38840 // AT1G56430 // AT3G56970 // AT2G41240 // AT1G64980 // AT3G25770 // AT2G19870 // AT4G24450 // AT1G06080 // AT2G32870 // AT3G45140 // AT3G56980 // AT1G02470 // AT4G23600 // AT1G54160 // AT3G14210 // AT4G13575 // AT2G14247
GO:0005622	C	intracellular	24	42	20042	28397	0.98	1	// AT3G16360 // AT5G36120 // AT1G11700 // AT2G21210 // AT4G38840 // AT1G56430 // AT3G56970 // AT2G41240 // AT1G64980 // AT3G25770 // AT2G19870 // AT1G30760 // AT4G24450 // AT1G06080 // AT2G32870 // AT3G45140 // AT3G56980 // AT1G02470 // AT4G23600 // AT1G54160 // AT3G14210 // AT3G55970 // AT4G13575 // AT2G14247
GO:0005886	C	plasma membrane	6	42	3740	28397	0.48	1	// AT3G28956 // AT1G01340 // AT1G21270 // AT5G24380 // AT3G14210 // AT4G38840

## Sheet: ws dag1_vs_WT_DOWN_agrigo
GO_acc	term_type	Term	queryitem	querytotal	bgitem	bgtotal	pvalue	FDR	entries
GO:0009751	P	response to salicylic acid stimulus	9	102	470	28397	5.7e-05	0.0092	// AT5G11920 // AT2G13810 // AT1G25400 // AT4G37610 // AT1G49860 // AT1G43160 // AT3G56400 // AT3G28510 // AT2G40000
GO:0009814	P	defense response, incompatible interaction	10	102	536	28397	2.7e-05	0.0092	// AT5G60950 // AT5G11920 // AT2G13810 // AT1G25400 // AT5G24210 // AT2G23620 // AT1G49860 // AT3G28510 // AT3G56400 // AT2G40000
GO:0000041	P	transition metal ion transport	7	102	243	28397	3.3e-05	0.0092	// AT4G14630 // AT4G22212 // AT2G29750 // AT5G59090 // AT3G23190 // AT5G26310 // AT3G54040
GO:0015698	P	inorganic anion transport	7	102	266	28397	5.8e-05	0.0092	// AT1G49860 // AT2G29750 // AT5G59090 // AT3G23190 // AT5G26310 // AT3G62040 // AT5G24030
GO:0009627	P	systemic acquired resistance	9	102	445	28397	3.8e-05	0.0092	// AT5G60950 // AT5G11920 // AT2G13810 // AT1G25400 // AT5G24210 // AT2G23620 // AT1G49860 // AT3G28510 // AT3G56400
GO:0010167	P	response to nitrate	6	102	199	28397	9.8e-05	0.013	// AT2G29750 // AT5G59090 // AT3G23190 // AT5G26310 // AT3G62040 // AT5G24030
GO:0010035	P	response to inorganic substance	13	102	1086	28397	0.00015	0.013	// AT1G08430 // AT2G29750 // AT1G74310 // AT5G59090 // AT4G37610 // AT3G23190 // AT5G26310 // AT3G63350 // AT3G62040 // AT5G24030 // AT5G48570 // AT5G56550 // AT5G57090
GO:0015706	P	nitrate transport	6	102	207	28397	0.00012	0.013	// AT2G29750 // AT5G59090 // AT3G23190 // AT5G26310 // AT3G62040 // AT5G24030
GO:0045087	P	innate immune response	12	102	930	28397	0.00014	0.013	// AT5G60950 // AT5G11920 // AT2G13810 // AT1G25400 // AT2G41100 // AT5G09220 // AT5G24210 // AT2G23620 // AT1G49860 // AT3G28510 // AT3G56400 // AT2G40000
GO:0002376	P	immune system process	12	102	984	28397	0.00023	0.017	// AT5G60950 // AT5G11920 // AT2G13810 // AT1G25400 // AT2G41100 // AT5G09220 // AT5G24210 // AT2G23620 // AT1G49860 // AT3G28510 // AT3G56400 // AT2G40000
GO:0006955	P	immune response	12	102	984	28397	0.00023	0.017	// AT5G60950 // AT5G11920 // AT2G13810 // AT1G25400 // AT2G41100 // AT5G09220 // AT5G24210 // AT2G23620 // AT1G49860 // AT3G28510 // AT3G56400 // AT2G40000
GO:0006820	P	anion transport	7	102	350	28397	0.0003	0.018	// AT1G49860 // AT2G29750 // AT5G59090 // AT3G23190 // AT5G26310 // AT3G62040 // AT5G24030
GO:0042221	P	response to chemical stimulus	28	102	3978	28397	0.00029	0.018	// AT2G13810 // AT1G25400 // AT2G39040 // AT3G59940 // AT1G49860 // AT4G37610 // AT5G09220 // AT2G41260 // AT5G59090 // AT2G40000 // AT5G44120 // AT1G74310 // AT3G28510 // AT3G56400 // AT3G62040 // AT5G24030 // AT5G56550 // AT5G57090 // AT5G11920 // AT1G08430 // AT2G29750 // AT5G24210 // AT1G43160 // AT3G23190 // AT5G26310 // AT5G48570 // AT2G41100 // AT3G63350
GO:0009862	P	systemic acquired resistance, salicylic acid mediated signaling pathway	6	102	251	28397	0.00033	0.019	// AT5G11920 // AT2G13810 // AT1G25400 // AT1G49860 // AT3G28510 // AT3G56400
GO:0048469	P	cell maturation	6	102	309	28397	0.00096	0.045	// AT4G22212 // AT5G05500 // AT2G29750 // AT1G49860 // AT5G56540 // AT5G62340
GO:0048765	P	root hair cell differentiation	6	102	308	28397	0.00095	0.045	// AT4G22212 // AT5G05500 // AT2G29750 // AT1G49860 // AT5G56540 // AT5G62340
GO:0048764	P	trichoblast maturation	6	102	308	28397	0.00095	0.045	// AT4G22212 // AT5G05500 // AT2G29750 // AT1G49860 // AT5G56540 // AT5G62340
GO:0021700	P	developmental maturation	6	102	320	28397	0.0011	0.047	// AT4G22212 // AT5G05500 // AT2G29750 // AT1G49860 // AT5G56540 // AT5G62340
GO:0006811	P	ion transport	11	102	1019	28397	0.0012	0.047	// AT4G14630 // AT4G22212 // AT1G49860 // AT2G29750 // AT5G09220 // AT5G59090 // AT3G23190 // AT5G26310 // AT3G54040 // AT3G62040 // AT5G24030
GO:0030001	P	metal ion transport	8	102	576	28397	0.0012	0.047	// AT4G14630 // AT4G22212 // AT2G29750 // AT5G09220 // AT5G59090 // AT3G23190 // AT5G26310 // AT3G54040
GO:0022622	P	root system development	8	102	595	28397	0.0015	0.052	// AT4G22212 // AT5G05500 // AT2G29750 // AT1G49860 // AT2G18800 // AT5G56540 // AT5G57090 // AT5G62340
GO:0048364	P	root development	8	102	594	28397	0.0015	0.052	// AT4G22212 // AT5G05500 // AT2G29750 // AT1G49860 // AT2G18800 // AT5G56540 // AT5G57090 // AT5G62340
GO:0010054	P	trichoblast differentiation	6	102	339	28397	0.0015	0.052	// AT4G22212 // AT5G05500 // AT2G29750 // AT1G49860 // AT5G56540 // AT5G62340
GO:0051716	P	cellular response to stimulus	18	102	2355	28397	0.0018	0.053	// AT5G11920 // AT5G44120 // AT2G13810 // AT1G49860 // AT1G25400 // AT3G28510 // AT2G29750 // AT1G74310 // AT2G41260 // AT5G59090 // AT1G43160 // AT3G23190 // AT5G26310 // AT3G56400 // AT5G48570 // AT3G59940 // AT5G09220 // AT2G41100
GO:0071446	P	cellular response to salicylic acid stimulus	6	102	351	28397	0.0018	0.053	// AT5G11920 // AT2G13810 // AT1G25400 // AT1G49860 // AT3G28510 // AT3G56400
GO:0009863	P	salicylic acid mediated signaling pathway	6	102	349	28397	0.0018	0.053	// AT5G11920 // AT2G13810 // AT1G25400 // AT1G49860 // AT3G28510 // AT3G56400
GO:0010053	P	root epidermal cell differentiation	6	102	350	28397	0.0018	0.053	// AT4G22212 // AT5G05500 // AT2G29750 // AT1G49860 // AT5G56540 // AT5G62340
GO:0009642	P	response to light intensity	5	102	282	28397	0.0038	0.11	// AT5G48570 // AT2G40000 // AT2G41100 // AT3G63350 // AT1G74310
GO:0006725	P	cellular aromatic compound metabolic process	10	102	1022	28397	0.0039	0.11	// AT5G60950 // AT4G37400 // AT5G44350 // AT2G36790 // AT5G24210 // AT2G23620 // AT3G56400 // AT5G24030 // AT1G19960 // AT5G09220
GO:0006950	P	response to stress	25	102	4089	28397	0.0048	0.13	// AT2G13810 // AT1G25400 // AT2G39040 // AT5G60950 // AT4G22212 // AT1G49860 // AT4G37610 // AT5G09220 // AT5G59090 // AT2G40000 // AT1G43160 // AT1G74310 // AT2G23620 // AT3G56400 // AT5G56550 // AT5G11920 // AT4G14630 // AT2G41100 // AT2G29750 // AT5G24210 // AT3G28510 // AT3G23190 // AT5G26310 // AT5G48570 // AT3G63350
GO:0051707	P	response to other organism	12	102	1421	28397	0.0052	0.13	// AT5G60950 // AT5G11920 // AT2G13810 // AT1G25400 // AT3G28510 // AT5G24210 // AT2G23620 // AT1G49860 // AT1G43160 // AT3G56400 // AT2G40000 // AT1G73620
GO:0010015	P	root morphogenesis	6	102	439	28397	0.0054	0.13	// AT4G22212 // AT5G05500 // AT2G29750 // AT1G49860 // AT5G56540 // AT5G62340
GO:0006979	P	response to oxidative stress	7	102	582	28397	0.0053	0.13	// AT2G39040 // AT4G37610 // AT3G63350 // AT5G48570 // AT5G56550 // AT2G40000 // AT1G74310
GO:0006952	P	defense response	13	102	1653	28397	0.0065	0.14	// AT5G60950 // AT5G11920 // AT2G13810 // AT4G22212 // AT1G25400 // AT2G41100 // AT5G09220 // AT5G24210 // AT2G23620 // AT1G49860 // AT3G28510 // AT3G56400 // AT2G40000
GO:0015674	P	di-, tri-valent inorganic cation transport	5	102	321	28397	0.0064	0.14	// AT5G59090 // AT3G23190 // AT5G26310 // AT2G29750 // AT5G09220
GO:0050896	P	response to stimulus	34	102	6292	28397	0.0064	0.14	// AT2G13810 // AT1G25400 // AT2G39040 // AT3G59940 // AT3G61850 // AT5G60950 // AT4G22212 // AT1G49860 // AT4G37610 // AT5G09220 // AT2G41260 // AT5G59090 // AT2G40000 // AT1G73620 // AT5G44120 // AT1G74310 // AT2G23620 // AT3G28510 // AT3G56400 // AT3G62040 // AT5G24030 // AT5G56550 // AT5G57090 // AT5G11920 // AT4G14630 // AT1G08430 // AT2G29750 // AT5G24210 // AT1G43160 // AT3G23190 // AT5G26…
GO:0008544	P	epidermis development	6	102	469	28397	0.0073	0.15	// AT4G22212 // AT5G05500 // AT2G29750 // AT1G49860 // AT5G56540 // AT5G62340
GO:0007398	P	ectoderm development	6	102	469	28397	0.0073	0.15	// AT4G22212 // AT5G05500 // AT2G29750 // AT1G49860 // AT5G56540 // AT5G62340
GO:0009913	P	epidermal cell differentiation	6	102	467	28397	0.0071	0.15	// AT4G22212 // AT5G05500 // AT2G29750 // AT1G49860 // AT5G56540 // AT5G62340
GO:0006812	P	cation transport	8	102	813	28397	0.0093	0.18	// AT4G14630 // AT4G22212 // AT2G29750 // AT5G09220 // AT5G59090 // AT3G23190 // AT5G26310 // AT3G54040
GO:0071310	P	cellular response to organic substance	10	102	1234	28397	0.014	0.26	// AT5G11920 // AT5G44120 // AT2G13810 // AT1G25400 // AT2G41260 // AT1G49860 // AT3G28510 // AT3G23190 // AT3G56400 // AT3G59940
GO:0019748	P	secondary metabolic process	10	102	1247	28397	0.015	0.27	// AT4G37400 // AT4G15340 // AT2G36790 // AT5G09220 // AT2G41260 // AT1G49860 // AT3G56400 // AT5G24030 // AT1G19960 // AT3G63350
GO:0007242	P	intracellular signaling cascade	10	102	1252	28397	0.015	0.27	// AT5G11920 // AT2G13810 // AT1G25400 // AT2G41100 // AT2G41260 // AT1G49860 // AT3G28510 // AT3G23190 // AT3G56400 // AT3G59940
GO:0048513	P	organ development	14	102	2083	28397	0.017	0.3	// AT3G63350 // AT2G13810 // AT4G22212 // AT5G05500 // AT1G06830 // AT2G29750 // AT2G41260 // AT1G49860 // AT4G37610 // AT1G33055 // AT2G18800 // AT5G56540 // AT5G57090 // AT5G62340
GO:0033554	P	cellular response to stress	11	102	1473	28397	0.017	0.3	// AT1G25400 // AT2G41100 // AT2G29750 // AT1G74310 // AT5G59090 // AT1G43160 // AT3G23190 // AT5G26310 // AT3G56400 // AT5G48570 // AT5G09220
GO:0048731	P	system development	14	102	2083	28397	0.017	0.3	// AT3G63350 // AT2G13810 // AT4G22212 // AT5G05500 // AT1G06830 // AT2G29750 // AT2G41260 // AT1G49860 // AT4G37610 // AT1G33055 // AT2G18800 // AT5G56540 // AT5G57090 // AT5G62340
GO:0009607	P	response to biotic stimulus	12	102	1687	28397	0.018	0.31	// AT5G60950 // AT5G11920 // AT2G13810 // AT1G25400 // AT3G28510 // AT5G24210 // AT2G23620 // AT1G49860 // AT1G43160 // AT3G56400 // AT2G40000 // AT1G73620
GO:0010200	P	response to chitin	5	102	421	28397	0.019	0.31	// AT1G25400 // AT4G37610 // AT2G40000 // AT3G56400 // AT2G41100
GO:0010033	P	response to organic substance	17	102	2754	28397	0.019	0.31	// AT5G11920 // AT5G44120 // AT2G13810 // AT1G49860 // AT1G25400 // AT5G57090 // AT4G37610 // AT5G09220 // AT5G24210 // AT2G41260 // AT3G28510 // AT1G43160 // AT3G23190 // AT3G56400 // AT3G59940 // AT2G40000 // AT2G41100
GO:0009743	P	response to carbohydrate stimulus	7	102	812	28397	0.028	0.44	// AT2G40000 // AT1G25400 // AT2G41100 // AT5G09220 // AT4G37610 // AT3G56400 // AT5G57090
GO:0006810	P	transport	20	102	3577	28397	0.029	0.45	// AT4G14630 // AT4G20460 // AT4G22212 // AT1G49860 // AT1G25400 // AT5G57090 // AT2G41100 // AT2G29750 // AT5G46900 // AT5G59090 // AT3G23190 // AT4G12510 // AT3G54040 // AT3G62040 // AT5G24030 // AT5G26310 // AT5G09220 // AT5G42420 // AT1G62280 // AT3G56400
GO:0051704	P	multi-organism process	12	102	1820	28397	0.031	0.46	// AT5G60950 // AT5G11920 // AT2G13810 // AT1G25400 // AT3G28510 // AT5G24210 // AT2G23620 // AT1G49860 // AT1G43160 // AT3G56400 // AT2G40000 // AT1G73620
GO:0070887	P	cellular response to chemical stimulus	10	102	1417	28397	0.032	0.47	// AT5G11920 // AT5G44120 // AT2G13810 // AT1G25400 // AT2G41260 // AT1G49860 // AT3G28510 // AT3G23190 // AT3G56400 // AT3G59940
GO:0051234	P	establishment of localization	20	102	3652	28397	0.035	0.51	// AT4G14630 // AT4G20460 // AT4G22212 // AT1G49860 // AT1G25400 // AT5G57090 // AT2G41100 // AT2G29750 // AT5G46900 // AT5G59090 // AT3G23190 // AT4G12510 // AT3G54040 // AT3G62040 // AT5G24030 // AT5G26310 // AT5G09220 // AT5G42420 // AT1G62280 // AT3G56400
GO:0019438	P	aromatic compound biosynthetic process	6	102	680	28397	0.037	0.53	// AT5G60950 // AT2G36790 // AT5G09220 // AT3G56400 // AT1G19960 // AT5G24210
GO:0048468	P	cell development	6	102	699	28397	0.041	0.58	// AT4G22212 // AT5G05500 // AT2G29750 // AT1G49860 // AT5G56540 // AT5G62340
GO:0042398	P	cellular amino acid derivative biosynthetic process	5	102	534	28397	0.045	0.61	// AT1G19960 // AT5G09220 // AT2G13810 // AT2G36790 // AT5G24030
GO:0051179	P	localization	20	102	3819	28397	0.052	0.71	// AT4G14630 // AT4G20460 // AT4G22212 // AT1G49860 // AT1G25400 // AT5G57090 // AT2G41100 // AT2G29750 // AT5G46900 // AT5G59090 // AT3G23190 // AT4G12510 // AT3G54040 // AT3G62040 // AT5G24030 // AT5G26310 // AT5G09220 // AT5G42420 // AT1G62280 // AT3G56400
GO:0008610	P	lipid biosynthetic process	8	102	1159	28397	0.058	0.77	// AT3G06460 // AT3G23470 // AT4G15340 // AT2G41260 // AT5G59090 // AT1G43160 // AT3G63350 // AT2G23400
GO:0009266	P	response to temperature stimulus	7	102	962	28397	0.059	0.78	// AT2G41100 // AT1G74310 // AT1G43160 // AT3G56400 // AT5G48570 // AT4G37610 // AT3G63350
GO:0048589	P	developmental growth	6	102	791	28397	0.067	0.86	// AT4G22212 // AT5G05500 // AT1G49860 // AT1G33055 // AT5G56540 // AT5G62340
GO:0044283	P	small molecule biosynthetic process	11	102	1865	28397	0.072	0.89	// AT5G60950 // AT2G13810 // AT2G23400 // AT2G36790 // AT5G24210 // AT2G41260 // AT1G43160 // AT3G56400 // AT5G24030 // AT1G19960 // AT5G09220
GO:0065007	P	biological regulation	29	102	6222	28397	0.074	0.89	// AT2G13810 // AT1G25400 // AT5G05500 // AT1G19510 // AT3G59940 // AT5G56540 // AT3G61850 // AT1G62280 // AT4G22212 // AT1G49860 // AT1G43160 // AT5G09220 // AT2G41260 // AT5G59090 // AT1G33055 // AT5G58010 // AT1G06830 // AT5G44350 // AT1G74310 // AT3G56400 // AT5G24030 // AT3G28510 // AT5G57090 // AT5G11920 // AT1G23410 // AT2G41100 // AT4G37610 // AT3G23190 // AT3G63350
GO:0065008	P	regulation of biological quality	10	102	1654	28397	0.074	0.89	// AT4G22212 // AT5G05500 // AT1G06830 // AT5G44350 // AT5G09220 // AT5G59090 // AT5G24030 // AT5G56540 // AT5G57090 // AT1G62280
GO:0009888	P	tissue development	7	102	1015	28397	0.074	0.89	// AT4G22212 // AT5G05500 // AT2G29750 // AT1G49860 // AT1G33055 // AT5G56540 // AT5G62340
GO:0071495	P	cellular response to endogenous stimulus	6	102	815	28397	0.075	0.89	// AT5G44120 // AT1G25400 // AT2G41260 // AT3G23190 // AT3G56400 // AT3G59940
GO:0007165	P	signal transduction	10	102	1670	28397	0.078	0.92	// AT5G11920 // AT2G13810 // AT1G25400 // AT2G41100 // AT2G41260 // AT1G49860 // AT3G28510 // AT3G23190 // AT3G56400 // AT3G59940
GO:0023052	P	signaling	13	102	2376	28397	0.084	0.97	// AT5G11920 // AT2G13810 // AT1G49860 // AT1G25400 // AT2G41100 // AT2G29750 // AT2G41260 // AT5G59090 // AT3G28510 // AT3G23190 // AT5G26310 // AT3G56400 // AT3G59940
GO:0080090	P	regulation of primary metabolic process	10	102	2761	28397	0.54	1	// AT5G58010 // AT1G23410 // AT4G37610 // AT1G74310 // AT1G43160 // AT3G56400 // AT1G19510 // AT5G09220 // AT3G61850 // AT3G63350
GO:0048583	P	regulation of response to stimulus	5	102	667	28397	0.094	1	// AT3G59940 // AT1G25400 // AT2G41100 // AT3G56400 // AT5G09220
GO:0044281	P	small molecule metabolic process	16	102	4065	28397	0.39	1	// AT5G60950 // AT2G41260 // AT3G06460 // AT2G13810 // AT4G20460 // AT4G15340 // AT2G36790 // AT5G24210 // AT2G23620 // AT2G23400 // AT1G43160 // AT1G23410 // AT5G24030 // AT1G19960 // AT5G09220 // AT3G56400
GO:0000003	P	reproduction	6	102	2272	28397	0.83	1	// AT5G44120 // AT1G06830 // AT2G41260 // AT4G37610 // AT3G63350 // AT5G57090
GO:0048869	P	cellular developmental process	6	102	1453	28397	0.42	1	// AT4G22212 // AT5G05500 // AT2G29750 // AT1G49860 // AT5G56540 // AT5G62340
GO:0010467	P	gene expression	9	102	4766	28397	0.99	1	// AT5G58010 // AT1G23410 // AT4G37610 // AT1G74310 // AT1G43160 // AT3G56400 // AT1G19510 // AT3G61850 // AT3G63350
GO:0048519	P	negative regulation of biological process	5	102	1243	28397	0.46	1	// AT1G25400 // AT2G41100 // AT1G23410 // AT3G56400 // AT3G59940
GO:0033036	P	macromolecule localization	6	102	1541	28397	0.48	1	// AT1G25400 // AT2G41100 // AT5G09220 // AT4G12510 // AT3G56400 // AT5G46900
GO:0030154	P	cell differentiation	6	102	1127	28397	0.22	1	// AT4G22212 // AT5G05500 // AT2G29750 // AT1G49860 // AT5G56540 // AT5G62340
GO:0060255	P	regulation of macromolecule metabolic process	9	102	2829	28397	0.7	1	// AT5G58010 // AT1G23410 // AT4G37610 // AT1G74310 // AT1G43160 // AT3G56400 // AT1G19510 // AT3G61850 // AT3G63350
GO:0032787	P	monocarboxylic acid metabolic process	6	102	1481	28397	0.44	1	// AT5G60950 // AT2G41260 // AT5G24210 // AT2G23620 // AT1G43160 // AT3G56400
GO:0003006	P	reproductive developmental process	6	102	2050	28397	0.75	1	// AT5G44120 // AT1G06830 // AT2G41260 // AT4G37610 // AT3G63350 // AT5G57090
GO:0043436	P	oxoacid metabolic process	7	102	2103	28397	0.64	1	// AT5G60950 // AT2G41260 // AT2G13810 // AT5G24210 // AT2G23620 // AT1G43160 // AT3G56400
GO:0006575	P	cellular amino acid derivative metabolic process	5	102	714	28397	0.12	1	// AT1G19960 // AT5G09220 // AT2G13810 // AT2G36790 // AT5G24030
GO:0009605	P	response to external stimulus	7	102	1087	28397	0.098	1	// AT2G41100 // AT2G29750 // AT5G59090 // AT1G43160 // AT3G23190 // AT5G26310 // AT5G57090
GO:0019538	P	protein metabolic process	10	102	5220	28397	0.99	1	// AT3G12220 // AT1G23410 // AT3G12240 // AT5G59270 // AT1G74310 // AT5G59090 // AT3G56400 // AT5G48570 // AT2G35770 // AT3G63350
GO:0016053	P	organic acid biosynthetic process	6	102	1116	28397	0.21	1	// AT5G60950 // AT2G13810 // AT5G24210 // AT2G41260 // AT1G43160 // AT3G56400
GO:0006807	P	nitrogen compound metabolic process	14	102	5675	28397	0.96	1	// AT5G58010 // AT4G37400 // AT2G13810 // AT5G44350 // AT4G37610 // AT3G63350 // AT4G20460 // AT1G43160 // AT3G56400 // AT5G24030 // AT1G19510 // AT1G23410 // AT3G61850 // AT2G27120
GO:0050789	P	regulation of biological process	21	102	5235	28397	0.33	1	// AT5G11920 // AT5G58010 // AT2G13810 // AT1G49860 // AT1G25400 // AT1G06830 // AT4G37610 // AT1G74310 // AT2G41260 // AT3G28510 // AT1G43160 // AT3G23190 // AT1G33055 // AT3G56400 // AT3G59940 // AT1G19510 // AT1G23410 // AT5G09220 // AT3G61850 // AT2G41100 // AT3G63350
GO:0044267	P	cellular protein metabolic process	6	102	4775	28397	1	1	// AT1G23410 // AT1G74310 // AT3G56400 // AT5G48570 // AT5G59270 // AT3G63350
GO:0009653	P	anatomical structure morphogenesis	9	102	1783	28397	0.19	1	// AT4G22212 // AT5G05500 // AT2G29750 // AT1G49860 // AT4G37610 // AT1G33055 // AT3G63350 // AT5G56540 // AT5G62340
GO:0044260	P	cellular macromolecule metabolic process	13	102	8616	28397	1	1	// AT3G63350 // AT5G58010 // AT1G23410 // AT4G37610 // AT2G18800 // AT1G74310 // AT5G48570 // AT1G43160 // AT3G56400 // AT1G19510 // AT3G61850 // AT5G59270 // AT2G27120
GO:0006629	P	lipid metabolic process	9	102	1772	28397	0.19	1	// AT3G06460 // AT3G23470 // AT4G15340 // AT5G24210 // AT2G41260 // AT5G59090 // AT1G43160 // AT3G63350 // AT2G23400
GO:0009889	P	regulation of biosynthetic process	10	102	2634	28397	0.48	1	// AT5G58010 // AT1G23410 // AT4G37610 // AT1G74310 // AT1G43160 // AT3G56400 // AT1G19510 // AT5G09220 // AT3G61850 // AT3G63350
GO:0050794	P	regulation of cellular process	20	102	4595	28397	0.21	1	// AT5G11920 // AT5G58010 // AT2G13810 // AT1G49860 // AT1G25400 // AT1G06830 // AT4G37610 // AT1G74310 // AT2G41260 // AT3G28510 // AT1G43160 // AT3G23190 // AT3G56400 // AT3G59940 // AT1G19510 // AT1G23410 // AT5G09220 // AT3G61850 // AT2G41100 // AT3G63350
GO:0008152	P	metabolic process	48	102	13633	28397	0.61	1	// AT1G65570 // AT3G06460 // AT2G13810 // AT4G15340 // AT3G20940 // AT2G39040 // AT1G19510 // AT1G19960 // AT3G61850 // AT5G60950 // AT1G24320 // AT1G49860 // AT4G37610 // AT2G18800 // AT5G09220 // AT2G41260 // AT5G59090 // AT1G33055 // AT3G11385 // AT1G70080 // AT3G12220 // AT5G58010 // AT3G23470 // AT3G12240 // AT5G44350 // AT2G36790 // AT1G74310 // AT2G23620 // AT2G27830 // AT4G37400 // AT3G56…
GO:0016070	P	RNA metabolic process	8	102	3734	28397	0.97	1	// AT5G58010 // AT1G23410 // AT1G43160 // AT4G37610 // AT3G56400 // AT1G19510 // AT3G61850 // AT3G63350
GO:0046394	P	carboxylic acid biosynthetic process	6	102	1116	28397	0.21	1	// AT5G60950 // AT2G13810 // AT5G24210 // AT2G41260 // AT1G43160 // AT3G56400
GO:0006355	P	regulation of transcription, DNA-dependent	8	102	2372	28397	0.63	1	// AT5G58010 // AT1G23410 // AT1G43160 // AT4G37610 // AT3G56400 // AT1G19510 // AT3G61850 // AT3G63350
GO:0010556	P	regulation of macromolecule biosynthetic process	9	102	2491	28397	0.54	1	// AT5G58010 // AT1G23410 // AT4G37610 // AT1G74310 // AT1G43160 // AT3G56400 // AT1G19510 // AT3G61850 // AT3G63350
GO:0006350	P	transcription	8	102	2620	28397	0.73	1	// AT5G58010 // AT1G23410 // AT1G43160 // AT4G37610 // AT3G56400 // AT1G19510 // AT3G61850 // AT3G63350
GO:0006351	P	transcription, DNA-dependent	8	102	2618	28397	0.73	1	// AT5G58010 // AT1G23410 // AT1G43160 // AT4G37610 // AT3G56400 // AT1G19510 // AT3G61850 // AT3G63350
GO:0006519	P	cellular amino acid and derivative metabolic process	5	102	1324	28397	0.52	1	// AT1G19960 // AT5G09220 // AT2G13810 // AT2G36790 // AT5G24030
GO:0032774	P	RNA biosynthetic process	8	102	2621	28397	0.73	1	// AT5G58010 // AT1G23410 // AT1G43160 // AT4G37610 // AT3G56400 // AT1G19510 // AT3G61850 // AT3G63350
GO:0009314	P	response to radiation	7	102	1263	28397	0.17	1	// AT2G40000 // AT2G41100 // AT1G74310 // AT3G63350 // AT5G48570 // AT5G57090 // AT3G61850
GO:0009791	P	post-embryonic development	9	102	2188	28397	0.39	1	// AT5G44120 // AT1G06830 // AT2G41260 // AT1G49860 // AT4G37610 // AT3G63350 // AT5G57090 // AT3G61850 // AT5G62340
GO:0044249	P	cellular biosynthetic process	23	102	7737	28397	0.88	1	// AT3G06460 // AT2G13810 // AT4G15340 // AT1G19510 // AT1G19960 // AT3G61850 // AT5G60950 // AT4G37610 // AT3G63350 // AT5G09220 // AT2G41260 // AT2G23400 // AT5G58010 // AT5G44350 // AT2G36790 // AT1G74310 // AT3G56400 // AT5G24030 // AT1G23410 // AT5G24210 // AT1G43160 // AT5G48570 // AT2G27120
GO:0009416	P	response to light stimulus	7	102	1188	28397	0.14	1	// AT2G40000 // AT2G41100 // AT1G74310 // AT3G63350 // AT5G48570 // AT5G57090 // AT3G61850
GO:0007154	P	cell communication	5	102	758	28397	0.14	1	// AT5G59090 // AT3G23190 // AT5G26310 // AT2G29750 // AT3G59940
GO:0009719	P	response to endogenous stimulus	9	102	1615	28397	0.13	1	// AT5G44120 // AT1G25400 // AT1G43160 // AT2G41260 // AT4G37610 // AT3G23190 // AT3G56400 // AT3G59940 // AT5G57090
GO:0006139	P	nucleobase, nucleoside, nucleotide and nucleic acid metabolic process	10	102	4798	28397	0.98	1	// AT5G58010 // AT1G23410 // AT1G43160 // AT3G63350 // AT4G20460 // AT4G37610 // AT3G56400 // AT1G19510 // AT3G61850 // AT2G27120
GO:0006508	P	proteolysis	5	102	943	28397	0.25	1	// AT5G59090 // AT3G12240 // AT1G23410 // AT2G35770 // AT3G12220
GO:0032502	P	developmental process	16	102	4094	28397	0.4	1	// AT3G63350 // AT5G44120 // AT2G13810 // AT4G22212 // AT5G05500 // AT1G06830 // AT2G29750 // AT2G41260 // AT1G49860 // AT4G37610 // AT1G33055 // AT2G18800 // AT5G56540 // AT5G57090 // AT3G61850 // AT5G62340
GO:0032501	P	multicellular organismal process	17	102	4020	28397	0.27	1	// AT3G63350 // AT5G44120 // AT2G13810 // AT4G22212 // AT5G05500 // AT1G06830 // AT2G41100 // AT2G29750 // AT2G41260 // AT1G49860 // AT4G37610 // AT1G33055 // AT2G18800 // AT5G56540 // AT5G57090 // AT3G61850 // AT5G62340
GO:0048608	P	reproductive structure development	6	102	1722	28397	0.59	1	// AT5G44120 // AT1G06830 // AT2G41260 // AT4G37610 // AT3G63350 // AT5G57090
GO:0044238	P	primary metabolic process	35	102	11717	28397	0.94	1	// AT1G65570 // AT3G06460 // AT2G13810 // AT4G15340 // AT1G19510 // AT1G19960 // AT3G61850 // AT1G24320 // AT4G37610 // AT2G18800 // AT5G09220 // AT2G41260 // AT5G59090 // AT3G12220 // AT5G58010 // AT3G23470 // AT3G12240 // AT2G36790 // AT1G74310 // AT4G37400 // AT3G56400 // AT5G24030 // AT2G35770 // AT2G23400 // AT3G63350 // AT5G11920 // AT1G23410 // AT5G24210 // AT4G20460 // AT1G43160 // AT3G26…
GO:0009987	P	cellular process	48	102	14419	28397	0.8	1	// AT3G06460 // AT2G13810 // AT4G15340 // AT1G25400 // AT5G05500 // AT3G59940 // AT1G19510 // AT1G19960 // AT5G56540 // AT3G61850 // AT1G62280 // AT5G60950 // AT4G37400 // AT4G22212 // AT1G49860 // AT4G37610 // AT2G18800 // AT5G09220 // AT2G41260 // AT5G59090 // AT1G33055 // AT5G58010 // AT5G44120 // AT1G06830 // AT5G44350 // AT2G36790 // AT1G74310 // AT2G23620 // AT2G27830 // AT3G56400 // AT5G24…
GO:0034645	P	cellular macromolecule biosynthetic process	11	102	5243	28397	0.99	1	// AT5G58010 // AT1G23410 // AT4G37610 // AT3G63350 // AT1G74310 // AT5G48570 // AT1G43160 // AT3G56400 // AT1G19510 // AT3G61850 // AT2G27120
GO:0023046	P	signaling process	10	102	1768	28397	0.1	1	// AT5G11920 // AT2G13810 // AT1G25400 // AT2G41100 // AT2G41260 // AT1G49860 // AT3G28510 // AT3G23190 // AT3G56400 // AT3G59940
GO:0044255	P	cellular lipid metabolic process	6	102	1395	28397	0.39	1	// AT3G06460 // AT4G15340 // AT2G41260 // AT2G23400 // AT1G43160 // AT3G63350
GO:0042180	P	cellular ketone metabolic process	7	102	2123	28397	0.65	1	// AT5G60950 // AT2G41260 // AT2G13810 // AT5G24210 // AT2G23620 // AT1G43160 // AT3G56400
GO:0006082	P	organic acid metabolic process	7	102	2105	28397	0.64	1	// AT5G60950 // AT2G41260 // AT2G13810 // AT5G24210 // AT2G23620 // AT1G43160 // AT3G56400
GO:0009725	P	response to hormone stimulus	7	102	1375	28397	0.23	1	// AT5G44120 // AT1G43160 // AT2G41260 // AT4G37610 // AT3G23190 // AT3G59940 // AT5G57090
GO:0051252	P	regulation of RNA metabolic process	8	102	2388	28397	0.63	1	// AT5G58010 // AT1G23410 // AT1G43160 // AT4G37610 // AT3G56400 // AT1G19510 // AT3G61850 // AT3G63350
GO:0043170	P	macromolecule metabolic process	18	102	9246	28397	1	1	// AT3G63350 // AT3G12220 // AT5G58010 // AT1G23410 // AT5G48570 // AT3G12240 // AT2G43590 // AT4G37610 // AT2G18800 // AT5G59270 // AT5G59090 // AT1G43160 // AT3G56400 // AT1G19510 // AT1G74310 // AT3G61850 // AT2G35770 // AT2G27120
GO:0031326	P	regulation of cellular biosynthetic process	10	102	2631	28397	0.47	1	// AT5G58010 // AT1G23410 // AT4G37610 // AT1G74310 // AT1G43160 // AT3G56400 // AT1G19510 // AT5G09220 // AT3G61850 // AT3G63350
GO:0031323	P	regulation of cellular metabolic process	13	102	2928	28397	0.25	1	// AT5G11920 // AT5G58010 // AT1G23410 // AT4G37610 // AT1G74310 // AT1G49860 // AT1G43160 // AT3G56400 // AT1G19510 // AT3G28510 // AT5G09220 // AT3G61850 // AT3G63350
GO:0019752	P	carboxylic acid metabolic process	7	102	2103	28397	0.64	1	// AT5G60950 // AT2G41260 // AT2G13810 // AT5G24210 // AT2G23620 // AT1G43160 // AT3G56400
GO:0045449	P	regulation of transcription	8	102	2376	28397	0.63	1	// AT5G58010 // AT1G23410 // AT1G43160 // AT4G37610 // AT3G56400 // AT1G19510 // AT3G61850 // AT3G63350
GO:0044237	P	cellular metabolic process	33	102	11509	28397	0.96	1	// AT3G06460 // AT2G13810 // AT4G15340 // AT1G19510 // AT1G19960 // AT3G61850 // AT5G60950 // AT4G37400 // AT1G49860 // AT4G37610 // AT2G18800 // AT5G09220 // AT2G41260 // AT2G23400 // AT1G33055 // AT5G58010 // AT5G44350 // AT2G36790 // AT1G74310 // AT2G23620 // AT2G27830 // AT3G56400 // AT5G24030 // AT3G28510 // AT3G63350 // AT5G11920 // AT1G23410 // AT5G24210 // AT4G20460 // AT1G43160 // AT5G48…
GO:0007275	P	multicellular organismal development	16	102	3864	28397	0.31	1	// AT3G63350 // AT5G44120 // AT2G13810 // AT4G22212 // AT5G05500 // AT1G06830 // AT2G29750 // AT2G41260 // AT1G49860 // AT4G37610 // AT1G33055 // AT2G18800 // AT5G56540 // AT5G57090 // AT3G61850 // AT5G62340
GO:0040007	P	growth	6	102	949	28397	0.13	1	// AT4G22212 // AT5G05500 // AT1G49860 // AT1G33055 // AT5G56540 // AT5G62340
GO:0010468	P	regulation of gene expression	9	102	2695	28397	0.64	1	// AT5G58010 // AT1G23410 // AT4G37610 // AT1G74310 // AT1G43160 // AT3G56400 // AT1G19510 // AT3G61850 // AT3G63350
GO:0019219	P	regulation of nucleobase, nucleoside, nucleotide and nucleic acid metabolic process	8	102	2496	28397	0.68	1	// AT5G58010 // AT1G23410 // AT1G43160 // AT4G37610 // AT3G56400 // AT1G19510 // AT3G61850 // AT3G63350
GO:0023060	P	signal transmission	10	102	1767	28397	0.1	1	// AT5G11920 // AT2G13810 // AT1G25400 // AT2G41100 // AT2G41260 // AT1G49860 // AT3G28510 // AT3G23190 // AT3G56400 // AT3G59940
GO:0022414	P	reproductive process	6	102	2224	28397	0.82	1	// AT5G44120 // AT1G06830 // AT2G41260 // AT4G37610 // AT3G63350 // AT5G57090
GO:0009058	P	biosynthetic process	25	102	7962	28397	0.82	1	// AT3G06460 // AT2G13810 // AT4G15340 // AT1G19510 // AT1G19960 // AT3G61850 // AT5G60950 // AT4G37610 // AT3G63350 // AT5G09220 // AT2G41260 // AT5G59090 // AT5G58010 // AT3G23470 // AT5G44350 // AT2G36790 // AT1G74310 // AT3G56400 // AT5G24030 // AT2G23400 // AT1G23410 // AT5G24210 // AT1G43160 // AT5G48570 // AT2G27120
GO:0009059	P	macromolecule biosynthetic process	11	102	5312	28397	0.99	1	// AT5G58010 // AT1G23410 // AT4G37610 // AT3G63350 // AT1G74310 // AT5G48570 // AT1G43160 // AT3G56400 // AT1G19510 // AT3G61850 // AT2G27120
GO:0051171	P	regulation of nitrogen compound metabolic process	8	102	2517	28397	0.69	1	// AT5G58010 // AT1G23410 // AT1G43160 // AT4G37610 // AT3G56400 // AT1G19510 // AT3G61850 // AT3G63350
GO:0019222	P	regulation of metabolic process	13	102	3186	28397	0.36	1	// AT5G11920 // AT5G58010 // AT1G23410 // AT4G37610 // AT1G74310 // AT1G49860 // AT1G43160 // AT3G56400 // AT1G19510 // AT3G28510 // AT5G09220 // AT3G61850 // AT3G63350
GO:0009056	P	catabolic process	5	102	2182	28397	0.9	1	// AT2G27830 // AT1G23410 // AT2G43590 // AT1G49860 // AT5G24030
GO:0009628	P	response to abiotic stimulus	12	102	2635	28397	0.24	1	// AT4G14630 // AT5G57090 // AT4G37610 // AT5G09220 // AT1G43160 // AT3G56400 // AT5G48570 // AT2G40000 // AT3G61850 // AT2G41100 // AT1G74310 // AT3G63350
GO:0005975	P	carbohydrate metabolic process	10	102	2249	28397	0.29	1	// AT5G11920 // AT4G37400 // AT1G23410 // AT1G65570 // AT2G18800 // AT4G20460 // AT3G26610 // AT1G24320 // AT2G43590 // AT3G56400
GO:0048856	P	anatomical structure development	15	102	3396	28397	0.24	1	// AT3G63350 // AT5G44120 // AT2G13810 // AT4G22212 // AT5G05500 // AT1G06830 // AT2G29750 // AT2G41260 // AT1G49860 // AT4G37610 // AT1G33055 // AT2G18800 // AT5G56540 // AT5G57090 // AT5G62340
GO:0004553	F	hydrolase activity, hydrolyzing O-glycosyl compounds	6	102	423	28397	0.0045	0.2	// AT5G11920 // AT1G24320 // AT1G65570 // AT2G18800 // AT3G26610 // AT2G43590
GO:0016798	F	hydrolase activity, acting on glycosyl bonds	6	102	448	28397	0.0059	0.2	// AT5G11920 // AT1G24320 // AT1G65570 // AT2G18800 // AT3G26610 // AT2G43590
GO:0016740	F	transferase activity	11	102	3012	28397	0.52	1	// AT3G23470 // AT2G23400 // AT2G29750 // AT1G49860 // AT4G37610 // AT5G26310 // AT2G18800 // AT2G36790 // AT2G13810 // AT5G59270 // AT2G27120
GO:0005488	F	binding	33	102	11247	28397	0.95	1	// AT2G13810 // AT3G20940 // AT2G39040 // AT1G19510 // AT5G56540 // AT1G29020 // AT3G61850 // AT3G26510 // AT4G37400 // AT5G55970 // AT1G43160 // AT3G63350 // AT5G46900 // AT5G59090 // AT4G12510 // AT3G11385 // AT1G70080 // AT2G40000 // AT1G21550 // AT5G58010 // AT1G74310 // AT3G56400 // AT1G01350 // AT3G28510 // AT1G10150 // AT4G14630 // AT2G41100 // AT4G20460 // AT4G37610 // AT5G48570 // AT2G43…
GO:0003676	F	nucleic acid binding	8	102	4194	28397	0.99	1	// AT5G58010 // AT3G63350 // AT1G43160 // AT3G56400 // AT1G01350 // AT1G19510 // AT3G61850 // AT2G27120
GO:0003677	F	DNA binding	7	102	2399	28397	0.77	1	// AT5G58010 // AT3G63350 // AT1G43160 // AT3G56400 // AT1G19510 // AT3G61850 // AT2G27120
GO:0016787	F	hydrolase activity	16	102	3099	28397	0.088	1	// AT5G11920 // AT1G24320 // AT1G65570 // AT3G12240 // AT2G18800 // AT3G12220 // AT2G23620 // AT5G59090 // AT3G28510 // AT3G26610 // AT3G62040 // AT5G24210 // AT1G74310 // AT2G43590 // AT2G35770 // AT5G62340
GO:0043169	F	cation binding	14	102	3029	28397	0.2	1	// AT4G37400 // AT5G55970 // AT3G20940 // AT1G70080 // AT2G41100 // AT2G27120 // AT1G29020 // AT4G37610 // AT4G14630 // AT3G11385 // AT1G01350 // AT2G39040 // AT3G61850 // AT1G21550
GO:0003824	F	catalytic activity	35	102	8787	28397	0.26	1	// AT1G65570 // AT2G13810 // AT4G15340 // AT3G20940 // AT2G39040 // AT4G37400 // AT1G24320 // AT1G49860 // AT3G28510 // AT2G18800 // AT5G59090 // AT3G11385 // AT1G70080 // AT3G12220 // AT3G23470 // AT3G12240 // AT1G06830 // AT2G36790 // AT1G74310 // AT2G23620 // AT3G26610 // AT3G62040 // AT2G35770 // AT2G23400 // AT5G62340 // AT5G11920 // AT2G29750 // AT5G24210 // AT4G20460 // AT4G37610 // AT5G26…
GO:0016491	F	oxidoreductase activity	5	102	1691	28397	0.73	1	// AT1G06830 // AT3G20940 // AT4G37400 // AT3G11385 // AT2G39040
GO:0008270	F	zinc ion binding	6	102	1521	28397	0.47	1	// AT5G55970 // AT4G37610 // AT3G11385 // AT1G01350 // AT3G61850 // AT2G27120
GO:0043167	F	ion binding	14	102	3030	28397	0.2	1	// AT4G37400 // AT5G55970 // AT3G20940 // AT1G70080 // AT2G41100 // AT2G27120 // AT1G29020 // AT4G37610 // AT4G14630 // AT3G11385 // AT1G01350 // AT2G39040 // AT3G61850 // AT1G21550
GO:0005215	F	transporter activity	5	102	1300	28397	0.5	1	// AT5G57090 // AT5G09220 // AT1G08430 // AT1G62280 // AT5G24030
GO:0046872	F	metal ion binding	14	102	2853	28397	0.14	1	// AT4G37400 // AT5G55970 // AT3G20940 // AT1G70080 // AT2G41100 // AT2G27120 // AT1G29020 // AT4G37610 // AT4G14630 // AT3G11385 // AT1G01350 // AT2G39040 // AT3G61850 // AT1G21550
GO:0000166	F	nucleotide binding	5	102	3438	28397	1	1	// AT4G20460 // AT3G28510 // AT2G27120 // AT5G59270 // AT1G74310
GO:0003700	F	transcription factor activity	6	102	1682	28397	0.57	1	// AT5G58010 // AT1G43160 // AT3G63350 // AT1G19510 // AT3G61850 // AT3G56400
GO:0005515	F	protein binding	9	102	2709	28397	0.65	1	// AT3G26510 // AT2G41100 // AT1G74310 // AT5G59090 // AT4G37610 // AT3G56400 // AT5G48570 // AT5G56540 // AT2G40000
GO:0030528	F	transcription regulator activity	7	102	1740	28397	0.44	1	// AT5G58010 // AT1G43160 // AT4G37610 // AT3G56400 // AT1G19510 // AT3G61850 // AT3G63350
GO:0046914	F	transition metal ion binding	10	102	2313	28397	0.32	1	// AT4G14630 // AT5G55970 // AT3G20940 // AT2G39040 // AT4G37610 // AT4G37400 // AT3G11385 // AT1G01350 // AT3G61850 // AT2G27120
GO:0005576	C	extracellular region	26	102	2824	28397	5.8e-06	0.00047	// AT1G65570 // AT5G60630 // AT3G20940 // AT1G19900 // AT1G31335 // AT1G52050 // AT1G29020 // AT1G52070 // AT4G37400 // AT4G22212 // AT2G18800 // AT5G46900 // AT2G41260 // AT5G59090 // AT4G12510 // AT3G12220 // AT1G73620 // AT3G12240 // AT5G07570 // AT3G26610 // AT2G39040 // AT2G35770 // AT5G62340 // AT1G52060 // AT4G14630 // AT2G43590
GO:0005773	C	vacuole	5	102	855	28397	0.2	1	// AT5G48570 // AT5G57090 // AT4G14630 // AT2G41100 // AT1G29020
GO:0016021	C	integral to membrane	5	102	912	28397	0.23	1	// AT3G06460 // AT5G09220 // AT5G57090 // AT1G62280 // AT5G24030
GO:0016020	C	membrane	21	102	6122	28397	0.63	1	// AT5G60950 // AT1G65570 // AT3G06460 // AT4G14630 // AT1G23410 // AT1G33612 // AT5G57090 // AT4G26320 // AT3G28510 // AT2G41100 // AT1G31335 // AT3G20590 // AT5G14150 // AT1G62280 // AT5G24030 // AT5G48570 // AT5G56540 // AT5G09220 // AT5G42420 // AT5G59270 // AT1G73620
GO:0009507	C	chloroplast	6	102	3959	28397	1	1	// AT2G13810 // AT5G42420 // AT5G44350 // AT1G74310 // AT3G54040 // AT3G23175
GO:0043231	C	intracellular membrane-bounded organelle	47	102	17343	28397	1	1	// AT4G00070 // AT2G13810 // AT5G42420 // AT1G25400 // AT3G07350 // AT5G62330 // AT1G10150 // AT3G23175 // AT3G26510 // AT1G24320 // AT3G28510 // AT4G24310 // AT3G61850 // AT4G37610 // AT3G63350 // AT1G29020 // AT5G59090 // AT3G54040 // AT1G33055 // AT3G11385 // AT2G40000 // AT5G58010 // AT5G44120 // AT5G57090 // AT5G44350 // AT2G27120 // AT1G74310 // AT2G27830 // AT5G05965 // AT3G62040 // AT1G01…
GO:0044424	C	intracellular part	55	102	19957	28397	1	1	// AT4G00070 // AT2G13810 // AT5G42420 // AT1G25400 // AT3G07350 // AT5G62330 // AT3G59940 // AT1G10150 // AT3G23175 // AT3G26510 // AT1G24320 // AT3G28510 // AT4G24310 // AT3G61850 // AT4G37610 // AT3G63350 // AT1G29020 // AT5G59090 // AT3G54040 // AT1G33055 // AT3G11385 // AT1G70080 // AT2G40000 // AT1G21550 // AT1G49860 // AT5G58010 // AT5G44120 // AT3G23470 // AT5G57090 // AT1G06830 // AT5G44…
GO:0043229	C	intracellular organelle	47	102	17570	28397	1	1	// AT4G00070 // AT2G13810 // AT5G42420 // AT1G25400 // AT3G07350 // AT5G62330 // AT1G10150 // AT3G23175 // AT3G26510 // AT1G24320 // AT3G28510 // AT4G24310 // AT3G61850 // AT4G37610 // AT3G63350 // AT1G29020 // AT5G59090 // AT3G54040 // AT1G33055 // AT3G11385 // AT2G40000 // AT5G58010 // AT5G44120 // AT5G57090 // AT5G44350 // AT2G27120 // AT1G74310 // AT2G27830 // AT5G05965 // AT3G62040 // AT1G01…
GO:0005622	C	intracellular	55	102	20042	28397	1	1	// AT4G00070 // AT2G13810 // AT5G42420 // AT1G25400 // AT3G07350 // AT5G62330 // AT3G59940 // AT1G10150 // AT3G23175 // AT3G26510 // AT1G24320 // AT3G28510 // AT4G24310 // AT3G61850 // AT4G37610 // AT3G63350 // AT1G29020 // AT5G59090 // AT3G54040 // AT1G33055 // AT3G11385 // AT1G70080 // AT2G40000 // AT1G21550 // AT1G49860 // AT5G58010 // AT5G44120 // AT3G23470 // AT5G57090 // AT1G06830 // AT5G44…
GO:0044444	C	cytoplasmic part	24	102	9995	28397	1	1	// AT2G13810 // AT3G07350 // AT5G62330 // AT1G10150 // AT5G42420 // AT4G24310 // AT3G23175 // AT1G29020 // AT5G09978 // AT1G33055 // AT3G54040 // AT2G40000 // AT5G44350 // AT1G74310 // AT5G57090 // AT5G51390 // AT4G14630 // AT1G23410 // AT3G13435 // AT2G41100 // AT4G20460 // AT3G28510 // AT3G23190 // AT5G48570
GO:0031224	C	intrinsic to membrane	8	102	1174	28397	0.062	1	// AT3G06460 // AT4G26320 // AT5G09220 // AT5G14150 // AT5G24030 // AT5G56540 // AT5G57090 // AT1G62280
GO:0005634	C	nucleus	24	102	9514	28397	0.99	1	// AT4G00070 // AT1G25400 // AT3G61850 // AT3G26510 // AT1G24320 // AT4G37610 // AT3G63350 // AT5G59090 // AT3G11385 // AT5G58010 // AT5G44120 // AT1G17300 // AT2G27830 // AT5G05965 // AT3G62040 // AT1G01350 // AT5G56550 // AT5G11920 // AT1G08430 // AT5G24210 // AT1G43160 // AT5G48570 // AT2G27120 // AT3G56400
GO:0005739	C	mitochondrion	11	102	3571	28397	0.75	1	// AT5G51390 // AT1G10150 // AT3G13435 // AT4G24310 // AT2G41100 // AT3G07350 // AT5G09978 // AT1G33055 // AT5G62330 // AT3G23190 // AT2G40000
GO:0044459	C	plasma membrane part	6	102	1065	28397	0.19	1	// AT1G65570 // AT1G23410 // AT2G41100 // AT5G09220 // AT5G57090 // AT1G73620
GO:0044464	C	cell part	70	102	22455	28397	1	1	// AT4G00070 // AT1G65570 // AT3G06460 // AT2G13810 // AT1G33612 // AT5G42420 // AT1G25400 // AT1G01350 // AT1G31335 // AT5G62330 // AT3G59940 // AT5G56540 // AT5G09220 // AT3G23175 // AT5G14150 // AT1G62280 // AT5G60950 // AT1G17300 // AT1G24320 // AT3G28510 // AT4G24310 // AT3G61850 // AT4G37610 // AT2G18800 // AT1G29020 // AT5G59090 // AT3G54040 // AT1G33055 // AT3G11385 // AT1G70080 // AT1G49…
GO:0005623	C	cell	70	102	22455	28397	1	1	// AT4G00070 // AT1G65570 // AT3G06460 // AT2G13810 // AT1G33612 // AT5G42420 // AT1G25400 // AT1G01350 // AT1G31335 // AT5G62330 // AT3G59940 // AT5G56540 // AT5G09220 // AT3G23175 // AT5G14150 // AT1G62280 // AT5G60950 // AT1G17300 // AT1G24320 // AT3G28510 // AT4G24310 // AT3G61850 // AT4G37610 // AT2G18800 // AT1G29020 // AT5G59090 // AT3G54040 // AT1G33055 // AT3G11385 // AT1G70080 // AT1G49…
GO:0009536	C	plastid	6	102	4037	28397	1	1	// AT2G13810 // AT5G42420 // AT5G44350 // AT1G74310 // AT3G54040 // AT3G23175
GO:0043227	C	membrane-bounded organelle	47	102	17349	28397	1	1	// AT4G00070 // AT2G13810 // AT5G42420 // AT1G25400 // AT3G07350 // AT5G62330 // AT1G10150 // AT3G23175 // AT3G26510 // AT1G24320 // AT3G28510 // AT4G24310 // AT3G61850 // AT4G37610 // AT3G63350 // AT1G29020 // AT5G59090 // AT3G54040 // AT1G33055 // AT3G11385 // AT2G40000 // AT5G58010 // AT5G44120 // AT5G57090 // AT5G44350 // AT2G27120 // AT1G74310 // AT2G27830 // AT5G05965 // AT3G62040 // AT1G01…
GO:0043226	C	organelle	47	102	17578	28397	1	1	// AT4G00070 // AT2G13810 // AT5G42420 // AT1G25400 // AT3G07350 // AT5G62330 // AT1G10150 // AT3G23175 // AT3G26510 // AT1G24320 // AT3G28510 // AT4G24310 // AT3G61850 // AT4G37610 // AT3G63350 // AT1G29020 // AT5G59090 // AT3G54040 // AT1G33055 // AT3G11385 // AT2G40000 // AT5G58010 // AT5G44120 // AT5G57090 // AT5G44350 // AT2G27120 // AT1G74310 // AT2G27830 // AT5G05965 // AT3G62040 // AT1G01…
GO:0044425	C	membrane part	12	102	2448	28397	0.17	1	// AT1G65570 // AT3G06460 // AT1G23410 // AT4G26320 // AT2G41100 // AT5G09220 // AT5G14150 // AT1G62280 // AT5G24030 // AT5G56540 // AT5G57090 // AT1G73620
GO:0005886	C	plasma membrane	18	102	3740	28397	0.12	1	// AT5G60950 // AT1G65570 // AT4G14630 // AT1G23410 // AT1G33612 // AT5G57090 // AT4G26320 // AT3G28510 // AT2G41100 // AT1G31335 // AT3G20590 // AT1G62280 // AT5G24030 // AT5G56540 // AT5G09220 // AT5G42420 // AT5G59270 // AT1G73620
GO:0005737	C	cytoplasm	34	102	12233	28397	0.98	1	// AT2G13810 // AT3G07350 // AT5G62330 // AT3G59940 // AT1G10150 // AT5G42420 // AT4G24310 // AT3G23175 // AT3G28510 // AT1G29020 // AT5G59090 // AT5G09978 // AT1G33055 // AT3G54040 // AT1G70080 // AT2G40000 // AT1G21550 // AT1G49860 // AT3G23470 // AT1G06830 // AT5G44350 // AT1G74310 // AT2G23620 // AT5G57090 // AT5G51390 // AT4G14630 // AT1G23410 // AT3G46190 // AT3G13435 // AT2G41100 // AT4G20…
