# Supplementary material for: Genome-wide RNA-seq analysis indicates that the DAG1 transcription factor promotes hypocotyl elongation acting on ABA, ethylene and auxin signaling
Source: Sci Rep. 2018 Oct 26;8:15895. doi: 10.1038/s41598-018-34256-3 (PMC6203721; doi:10.1038/s41598-018-34256-3)
Supplement: Supplementary file 4 — Additional File 3 [file 41598_2018_34256_MOESM4_ESM.xlsx]

## Sheet: motif1.target.genes.txt
Additional File 3. List of the DE genes showing a significant enrichment of the MYC/PIF binding sequence in the promoter
TAIR ID	gene.id	start	pval	motif
AT3G20500	PAP18	438	4.36e-06	CACGTGTC
AT3G62260	AT3G62260	308	4.36e-06	CACGTGTC
AT3G17520	AT3G17520	270	4.36e-06	CACGTGTC
AT3G49530	NAC062	264	4.36e-06	CACGTGTC
AT3G11840	PUB24	347	4.36e-06	CACGTGTC
AT2G39350	ABCG1	183	4.36e-06	CACGTGTC
AT2G47010	AT2G47010	272	4.36e-06	CACGTGTC
AT2G41240	BHLH100	276	4.36e-06	CACGTGTC
AT2G41010	CAMBP25	411	4.36e-06	CACGTGTC
AT1G28370	ERF11	158	4.36e-06	CACGTGTC
AT1G54870	AT1G54870	172	4.36e-06	CACGTGTC
AT1G74930	ERF018	399	4.36e-06	CACGTGTC
AT5G27420	ATL31	375	6.28e-06	CACGTGGC
AT4G25470	DREB1C	384	6.28e-06	CACGTGGC
AT4G39770	TPPH	243	6.28e-06	CACGTGGC
AT3G53040	AT3G53040	304	6.28e-06	CACGTGGC
AT2G40170	EM6	352	6.28e-06	CACGTGGC
AT2G47140	SDR3B	161	6.28e-06	CACGTGGC
AT1G10560	PUB18	343	6.28e-06	CACGTGGC
AT5G35660	AT5G35660	304	1.09e-05	CACGTGCC
AT1G43890	RAB18	404	1.09e-05	CACGCGTC
AT3G54940	AT3G54940	361	1.09e-05	CACGCGTC
AT3G54000	AT3G54000	224	1.09e-05	CACGTGCC
AT3G56980	ORG3	71	1.09e-05	CACGCGTC
AT3G56970	ORG2	309	1.09e-05	CACGTGCC
AT2G41850	ADPG2	458	1.09e-05	CACGTGCC
AT1G16110	WAKL6	422	1.09e-05	CACGCGTC
AT1G08430	ALMT1	268	1.09e-05	CACGCGTC
AT1G07135	AT1G07135	85	1.19e-05	CACGCGGC
AT3G47080	AT3G47080	402	1.31e-05	CACGCGCC
AT1G73540	NUDT21	79	1.31e-05	CACGCGCC
AT5G47220	ERF2	329	2.50e-05	CACGTGTT
AT4G33467	AT4G33467	375	2.50e-05	CACGTGTT
AT4G34410	ERF109	367	2.50e-05	CACGTGTT
AT3G56360	AT3G56360	148	2.50e-05	CACGTGTT
AT3G50980	XERO1	439	2.50e-05	CACGTGTG
AT3G46620	AT3G46620	403	2.50e-05	CACGTGTT
AT2G21510	AT2G21510	395	2.50e-05	CACGTGTG
AT2G35930	PUB23	227	2.50e-05	CACGTGTT
AT1G72140	NPF5.12	431	2.50e-05	CACGTGTT
AT4G25580	AT4G25580	450	3.02e-05	CACGTGGT
AT2G35300	LEA18	421	3.02e-05	CACGTGGT
AT1G78370	GSTU20	39	3.02e-05	CACGTGGT
AT5G56980	AT5G56980	298	4.28e-05	CACGTGCG
AT5G45340	CYP707A3	358	4.28e-05	CACGTGCT
AT4G16370	ATOPT3	184	4.28e-05	CACGCGTG
AT4G17490	ERF6	361	4.28e-05	CACGCGTG
AT4G24570	PUMP4	360	4.28e-05	CACGCGTT
AT4G24380	AT4G24380	206	4.55e-05	CACGCGGT
AT5G13930	CHS	56	6.79e-05	CACGTGTA
AT5G02020	SIS	296	6.79e-05	CACATGTC
AT5G64872	FLOT3	135	6.79e-05	CACGTGTA
AT4G29780	AT4G29780	399	6.79e-05	CACGCGCT
AT4G23060	IQD22	408	6.79e-05	CACGCGCG
AT4G34760	SAUR50	388	6.79e-05	CACATGTC
AT3G10815	AT3G10815	100	6.79e-05	CACATGTC
AT2G41280	M10	294	6.79e-05	CACGTGTA
AT1G27730	ZAT10	260	6.79e-05	CACGTGTA
AT5G48070	XTH20	413	8.62e-05	CACTTGTC
AT5G17350	AT5G17350	177	8.62e-05	CACTTGTC
AT4G01360	AT4G01360	186	8.62e-05	CACTTGTC
AT4G37390	YDK1	435	8.62e-05	CACGTGGA
AT2G15830	AT2G15830	437	8.62e-05	CACATGGC
AT2G28780	AT2G28780	396	8.62e-05	CACGTGGA
AT2G41100	CML12	166	8.62e-05	CACTTGTC
AT1G69890	AT1G69890	385	8.62e-05	CACATGGC
AT5G52310	LTI78	383	1.11e-04	CACGCGTA
AT5G59820	ZAT12	439	1.11e-04	CACACGTC
AT3G02840	AT3G02840	122	1.11e-04	CACGCGTA
AT3G55980	SZF1	45	1.11e-04	CACGCGTA
AT2G14247	AT2G14247	417	1.11e-04	CACATGCC
AT1G17810	TIP3-2	364	1.11e-04	CACTTGGC
AT1G29510	SAUR67	15	1.11e-04	CACATGCC
AT1G29440	SAUR63	43	1.11e-04	CACATGCC
AT5G66070	ATL27	336	1.26e-04	CACTCGTC
AT5G54720	AT5G54720	164	1.26e-04	CACTTGCC
AT5G51190	ERF105	355	1.26e-04	CACTTGCC
AT3G10930	AT3G10930	405	1.26e-04	CACTTGCC
AT3G22640	PAP85	421	1.26e-04	CACTCGTC
AT1G59740	NPF4.3	370	1.26e-04	CACACGGC
AT4G30370	ATL14	165	1.33e-04	CACTCGGC
AT4G24110	AT4G24110	310	1.33e-04	CACACGCC
AT3G08040	FRD3	490	1.33e-04	CACACGCC
AT2G40000	HSPRO2	424	1.33e-04	CACACGCC
